# Supplementary material for: Simulated Microgravity Alters Gene Regulation Linked to Immunity and Cardiovascular Disease
Source: Genes (Basel). 2024 Jul 24;15(8):975. doi: 10.3390/genes15080975 (PMC11353732; doi:10.3390/genes15080975)
Supplement: Supplementary file 1 [file genes-15-00975-s001.zip]

Archive with 4 entries (4 files):
- Suppl materials/Table S1.pdf
- Suppl materials/Table S2.xlsx
- Suppl materials/Table S3.xlsx
- Suppl materials/Table S4.xlsx
