# Supplementary material for: Simulated Microgravity Alters Gene Regulation Linked to Immunity and Cardiovascular Disease
Source: Genes (Basel). 2024 Jul 24;15(8):975. doi: 10.3390/genes15080975 (PMC11353732; doi:10.3390/genes15080975)
Supplement: Supplementary file 1 [file genes-15-00975-s001.zip › Suppl materials/Table S2.xlsx]

## Sheet: Table S2
Name	ID	FDR	No. of DEGs	Hit Count in Genome	Hit in Query List
microglial cell activation	GO:0001774	0.0001715	7	61	ITGAM,ITGB2,TYROBP,CSF1R,CLU,C1QA,C5AR1
leukocyte activation involved in inflammatory response	GO:0002269	0.0001715	7	65	ITGAM,ITGB2,TYROBP,CSF1R,CLU,C1QA,C5AR1
macrophage activation	GO:0042116	0.0001755	9	145	ITGAM,ITGB2,CD93,TYROBP,CSF1R,FCGR2B,CLU,C1QA,C5AR1
glial cell activation	GO:0061900	0.0001755	7	72	ITGAM,ITGB2,TYROBP,CSF1R,CLU,C1QA,C5AR1
export from cell	GO:0140352	0.0002487	23	1199	TSPAN18,MYO5B,INHA,NTSR1,SREBF1,ITGAM,CLOCK,ITGB2,LGALS3,SLC38A2,S100A10,SLC8A2,BMAL1,STXBP1,PER2,P2RX4,FCGR2B,ECRG4,RIMBP2,HADH,ATP4A,EXOC4,NCKAP1L
regulation of secretion by cell	GO:1903530	0.0005306	18	813	MYO5B,INHA,NTSR1,SREBF1,ITGAM,CLOCK,ITGB2,LGALS3,SLC38A2,S100A10,BMAL1,STXBP1,PER2,P2RX4,FCGR2B,ECRG4,HADH,NCKAP1L
secretion	GO:0046903	0.0005306	23	1277	TSPAN18,MYO5B,INHA,NTSR1,SREBF1,ITGAM,CLOCK,ITGB2,LGALS3,SLC38A2,S100A10,BMAL1,STXBP1,PER2,P2RX4,FCGR2B,ECRG4,KCNMA1,RIMBP2,HADH,ATP4A,EXOC4,NCKAP1L
positive regulation of immune response	GO:0050778	0.000634	18	831	SREBF1,ITGAM,ITGB2,TLR8,LGALS3,LAPTM5,TFRC,TYROBP,STXBP1,CD14,FCGR2B,CLU,CD44,C1QA,C1QB,C1QC,C5AR1,NCKAP1L
secretion by cell	GO:0032940	0.0006492	21	1117	TSPAN18,MYO5B,INHA,NTSR1,SREBF1,ITGAM,CLOCK,ITGB2,LGALS3,SLC38A2,S100A10,BMAL1,STXBP1,PER2,P2RX4,FCGR2B,ECRG4,RIMBP2,HADH,EXOC4,NCKAP1L
synapse pruning	GO:0098883	0.0006492	4	16	ITGAM,C1QA,C1QB,C1QC
neuroinflammatory response	GO:0150076	0.0006929	7	102	ITGAM,ITGB2,TYROBP,CSF1R,CLU,C1QA,C5AR1
endocytosis	GO:0006897	0.0009014	18	880	MRC1,RHOJ,ITGAM,ITGB2,TF,CD163,LGALS3,GSN,TFRC,CD93,TYROBP,CSF1R,RHOBTB1,CD14,FCGR2B,CLU,CD44,NCKAP1L
regulation of secretion	GO:0051046	0.0009014	18	882	MYO5B,INHA,NTSR1,SREBF1,ITGAM,CLOCK,ITGB2,LGALS3,SLC38A2,S100A10,BMAL1,STXBP1,PER2,P2RX4,FCGR2B,ECRG4,HADH,NCKAP1L
regulation of immune system process	GO:0002682	0.001015	27	1812	CDKN1A,TMEM176B,LEO1,INHA,SREBF1,ITGAM,ITGB2,TLR8,LGALS3,LAPTM5,TFRC,BCL6B,TYROBP,CSF1R,STXBP1,CD14,P2RX4,FCGR2B,MTUS1,CLU,CD44,CD68,C1QA,C1QB,C1QC,C5AR1,NCKAP1L
vesicle-mediated transport	GO:0016192	0.00105	27	1822	MRC1,TSPAN18,RHOJ,MYO5B,ARL11,ITGAM,ITGB2,TF,CD163,LGALS3,GSN,LAPTM5,TFRC,CD93,TYROBP,S100A10,CSF1R,STXBP1,RHOBTB1,CD14,FCGR2B,CLU,CD44,RIMBP2,GRIP2,EXOC4,NCKAP1L
regulation of multicellular organismal development	GO:2000026	0.001104	28	1946	MYH11,TSPAN18,TMEM176B,LEO1,RHOJ,MYO5B,INHA,PI16,SREBF1,ITGAM,ITGB2,TF,LGALS3,TRIM16,TYROBP,S100A10,HEYL,BMAL1,CSF1R,PER2,FCGR2B,APLNR,CD44,LINGO4,C1QC,C5AR1,HSPA5,NCKAP1L
positive regulation of immune system process	GO:0002684	0.001683	21	1235	CDKN1A,SREBF1,ITGAM,ITGB2,TLR8,LGALS3,LAPTM5,TFRC,TYROBP,CSF1R,STXBP1,CD14,P2RX4,FCGR2B,CLU,CD44,C1QA,C1QB,C1QC,C5AR1,NCKAP1L
leukocyte proliferation	GO:0070661	0.003407	12	467	CDKN1A,ITGAM,ITGB2,LGALS3,LAPTM5,TFRC,TYROBP,CSF1R,FCGR2B,CLU,CD44,NCKAP1L
positive regulation of transport	GO:0051050	0.003407	20	1200	MYO5B,INHA,NTSR1,ITGAM,ITGB2,TF,LGALS3,FABP3,S100A10,STXBP1,CD14,P2RX4,FCGR2B,CLU,EEPD1,APLNR,ECRG4,RIMBP2,ATP2A1,NCKAP1L
humoral immune response mediated by circulating immunoglobulin	GO:0002455	0.004371	5	60	FCGR2B,CLU,C1QA,C1QB,C1QC
cell junction disassembly	GO:0150146	0.004371	4	30	ITGAM,C1QA,C1QB,C1QC
circulatory system process	GO:0003013	0.004474	16	842	MYH11,NTSR1,SREBF1,ACTG2,F5,SMYD2,GSN,TFRC,SLC38A2,SLC8A2,PER2,P2RX4,KCNMA1,GRIP2,GNB3,ATP2A1
myeloid leukocyte activation	GO:0002274	0.004474	10	341	ITGAM,ITGB2,CD93,TYROBP,CSF1R,STXBP1,FCGR2B,CLU,C1QA,C5AR1
positive regulation of hippocampal neuron apoptotic process	GO:0110090	0.004474	2	2	ITGAM,TYROBP
lymphocyte proliferation	GO:0046651	0.004474	11	419	CDKN1A,ITGAM,ITGB2,LGALS3,LAPTM5,TFRC,TYROBP,CSF1R,FCGR2B,CD44,NCKAP1L
response to ischemia	GO:0002931	0.004474	5	64	RCAN1,SLC8A2,CSF1R,PER2,P2RX4
regulation of immune response	GO:0050776	0.004474	18	1050	SREBF1,ITGAM,ITGB2,TLR8,LGALS3,LAPTM5,TFRC,TYROBP,STXBP1,CD14,FCGR2B,CLU,CD44,C1QA,C1QB,C1QC,C5AR1,NCKAP1L
regulation of organic acid transport	GO:0032890	0.004474	6	106	NTSR1,FABP3,SLC38A2,STXBP1,PER2,P2RX4
cell junction organization	GO:0034330	0.004497	17	955	MYO5B,ITGA6,ITGAM,NRP2,S100A10,SLC8A2,CSF1R,FCGR2B,APLNR,LINGO4,C1QA,C1QB,C1QC,RIMBP2,SPARCL1,GRIP2,C5AR1
mononuclear cell proliferation	GO:0032943	0.004533	11	426	CDKN1A,ITGAM,ITGB2,LGALS3,LAPTM5,TFRC,TYROBP,CSF1R,FCGR2B,CD44,NCKAP1L
establishment or maintenance of cell polarity	GO:0007163	0.004639	9	283	RHOJ,WEE1,GSN,KANK1,RHOBTB1,APLNR,GPSM1,EXOC4,NCKAP1L
glial cell development	GO:0021782	0.004639	8	219	LEO1,ITGA6,ITGAM,S100A4,CSF1R,CLU,C1QA,C5AR1
regulation of cell development	GO:0060284	0.005261	19	1181	TMEM176B,LEO1,MYO5B,INHA,ITGAM,CLOCK,TF,LGALS3,TYROBP,S100A10,HEYL,BMAL1,CSF1R,PER2,FCGR2B,CD44,C1QC,GRIP2,NCKAP1L
response to redox state	GO:0051775	0.005318	3	13	CLOCK,BMAL1,NPAS2
phagocytosis, engulfment	GO:0006911	0.005318	5	70	ITGAM,ITGB2,GSN,FCGR2B,NCKAP1L
regulation of B cell activation	GO:0050864	0.005318	7	167	CDKN1A,INHA,LAPTM5,TFRC,TYROBP,FCGR2B,NCKAP1L
leukocyte mediated immunity	GO:0002443	0.00632	12	535	ITGAM,ITGB2,TLR8,TFRC,TYROBP,STXBP1,FCGR2B,CLU,C1QA,C1QB,C1QC,NCKAP1L
neutrophil apoptotic process	GO:0001781	0.007199	3	15	ITGAM,FCGR2B,CD44
leukocyte activation	GO:0045321	0.007199	19	1227	CDKN1A,INHA,LCP1,ITGAM,ITGB2,LGALS3,GSN,LAPTM5,TFRC,CD93,TYROBP,CSF1R,STXBP1,FCGR2B,CLU,CD44,C1QA,C5AR1,NCKAP1L
L-glutamate import	GO:0051938	0.007199	4	40	NTSR1,SLC38A2,STXBP1,PER2
circadian regulation of gene expression	GO:0032922	0.007199	5	77	CLOCK,BMAL1,PER3,PER2,NPAS2
amyloid-beta clearance	GO:0097242	0.007199	4	41	ITGAM,ITGB2,CLU,C5AR1
negative regulation of intracellular steroid hormone receptor signaling pathway	GO:0033144	0.007199	4	41	CLOCK,HEYL,BMAL1,LBH
complement activation, classical pathway	GO:0006958	0.007199	4	41	CLU,C1QA,C1QB,C1QC
synapse organization	GO:0050808	0.007199	13	642	MYO5B,ITGAM,NRP2,SLC8A2,FCGR2B,LINGO4,C1QA,C1QB,C1QC,RIMBP2,SPARCL1,GRIP2,C5AR1
vertebrate eye-specific patterning	GO:0150064	0.007238	2	3	ITGAM,C1QA
positive regulation of prostaglandin-E synthase activity	GO:2000363	0.007238	2	3	ITGAM,ITGB2
regulation of prostaglandin-E synthase activity	GO:2000361	0.007238	2	3	ITGAM,ITGB2
muscle structure development	GO:0061061	0.007423	17	1038	CDKN1A,MYH11,RCAN1,MYO5B,PI16,ITGA6,CRPPA,SMYD2,HEYL,CITED4,BMAL1,CSF1R,APLNR,MYOM2,ASB2,FHL2,RPL3L
immune effector process	GO:0002252	0.007696	15	842	LCP1,ITGAM,ITGB2,TLR8,LGALS3,LAPTM5,TFRC,TYROBP,STXBP1,FCGR2B,CLU,C1QA,C1QB,C1QC,NCKAP1L
regulation of lymphocyte proliferation	GO:0050670	0.007764	9	323	CDKN1A,LGALS3,LAPTM5,TFRC,TYROBP,CSF1R,FCGR2B,CD44,NCKAP1L
plasma membrane invagination	GO:0099024	0.007764	5	82	ITGAM,ITGB2,GSN,FCGR2B,NCKAP1L
immunoglobulin mediated immune response	GO:0016064	0.007764	7	189	TLR8,TFRC,FCGR2B,CLU,C1QA,C1QB,C1QC
regulation of neutrophil activation	GO:1902563	0.007764	3	17	ITGAM,ITGB2,FCGR2B
regulation of leukocyte degranulation	GO:0043300	0.007764	5	83	ITGAM,ITGB2,STXBP1,FCGR2B,NCKAP1L
regulation of mononuclear cell proliferation	GO:0032944	0.007764	9	327	CDKN1A,LGALS3,LAPTM5,TFRC,TYROBP,CSF1R,FCGR2B,CD44,NCKAP1L
blood circulation	GO:0008015	0.007764	14	756	MYH11,NTSR1,SREBF1,ACTG2,F5,SMYD2,GSN,SLC8A2,PER2,P2RX4,KCNMA1,GRIP2,GNB3,ATP2A1
inflammatory response	GO:0006954	0.008117	17	1061	TSPAN18,ITGAM,CLOCK,ITGB2,TLR8,CD163,TFRC,TYROBP,CSF1R,CD14,FCGR2B,CLU,CD44,CD68,C1QA,C5AR1,ALOX5AP
regulation of B cell proliferation	GO:0030888	0.008117	5	85	CDKN1A,TFRC,TYROBP,FCGR2B,NCKAP1L
relaxation of muscle	GO:0090075	0.008341	4	46	GSN,P2RX4,KCNMA1,ATP2A1
negative regulation of B cell activation	GO:0050869	0.008341	4	46	INHA,LAPTM5,TYROBP,FCGR2B
receptor-mediated endocytosis	GO:0006898	0.008913	9	339	MRC1,ITGAM,ITGB2,TF,TFRC,CD14,FCGR2B,CLU,CD44
actin filament-based process	GO:0030029	0.008913	16	975	MYH11,RHOJ,MYO5B,LCP1,TF,SMYD2,GSN,TYROBP,S100A10,KANK1,CSF1R,RHOBTB1,MYOM2,ASB2,ATP2A1,NCKAP1L
B cell mediated immunity	GO:0019724	0.008913	7	200	TLR8,TFRC,FCGR2B,CLU,C1QA,C1QB,C1QC
actin cytoskeleton organization	GO:0030036	0.008913	15	876	MYH11,RHOJ,MYO5B,LCP1,TF,SMYD2,GSN,TYROBP,S100A10,KANK1,CSF1R,RHOBTB1,MYOM2,ASB2,NCKAP1L
positive regulation of secretion by cell	GO:1903532	0.008913	10	420	MYO5B,INHA,NTSR1,ITGAM,ITGB2,LGALS3,S100A10,STXBP1,P2RX4,ECRG4
neutrophil homeostasis	GO:0001780	0.008913	4	48	ITGAM,CSF1R,FCGR2B,CD44
cell activation	GO:0001775	0.008913	20	1410	CDKN1A,INHA,LCP1,ITGAM,ITGB2,LGALS3,GSN,LAPTM5,TFRC,CD93,TYROBP,CSF1R,STXBP1,P2RX4,FCGR2B,CLU,CD44,C1QA,C5AR1,NCKAP1L
membrane invagination	GO:0010324	0.008913	5	91	ITGAM,ITGB2,GSN,FCGR2B,NCKAP1L
gliogenesis	GO:0042063	0.008913	11	510	LEO1,ITGA6,ITGAM,TF,S100A4,CSF1R,P2RX4,CLU,C1QA,C5AR1,EXOC4
negative regulation of signaling	GO:0023057	0.008913	23	1769	LIMD1,RCAN1,INHA,SREBF1,ITGA6,CLOCK,LGALS3,LAPTM5,PIK3IP1,HEYL,KANK1,BMAL1,STXBP1,FCGR2B,CLU,APLNR,CD44,LBH,RASL11B,HADH,FHL2,HSPA5,DKK3
activation of immune response	GO:0002253	0.008913	12	600	TLR8,LGALS3,LAPTM5,TYROBP,CD14,FCGR2B,CLU,C1QA,C1QB,C1QC,C5AR1,NCKAP1L
complement-mediated synapse pruning	GO:0150062	0.008913	2	4	ITGAM,C1QA
positive regulation of microglial cell mediated cytotoxicity	GO:1904151	0.008913	2	4	ITGAM,TYROBP
positive regulation of neutrophil degranulation	GO:0043315	0.008913	2	4	ITGAM,ITGB2
negative regulation of dendritic cell antigen processing and presentation	GO:0002605	0.008913	2	4	FCGR2B,CD68
negative regulation of cell communication	GO:0010648	0.008913	23	1772	LIMD1,RCAN1,INHA,SREBF1,ITGA6,CLOCK,LGALS3,LAPTM5,PIK3IP1,HEYL,KANK1,BMAL1,STXBP1,FCGR2B,CLU,APLNR,CD44,LBH,RASL11B,HADH,FHL2,HSPA5,DKK3
regulation of myeloid leukocyte mediated immunity	GO:0002886	0.008913	5	92	ITGAM,ITGB2,TYROBP,STXBP1,FCGR2B
regulation of dendritic cell differentiation	GO:2001198	0.008919	3	20	TMEM176B,LGALS3,FCGR2B
muscle tissue development	GO:0060537	0.00898	13	696	CDKN1A,MYH11,RCAN1,MYO5B,PI16,ITGA6,SMYD2,HEYL,BMAL1,APLNR,ASB2,FHL2,RPL3L
regulation of leukocyte proliferation	GO:0070663	0.009748	9	354	CDKN1A,LGALS3,LAPTM5,TFRC,TYROBP,CSF1R,FCGR2B,CD44,NCKAP1L
macrophage migration	GO:1905517	0.01086	5	97	LGALS3,CSF1R,P2RX4,MTUS1,C5AR1
regulation of leukocyte differentiation	GO:1902105	0.01128	10	444	TMEM176B,INHA,ITGAM,LGALS3,TYROBP,CSF1R,FCGR2B,CD44,C1QC,NCKAP1L
phagocytosis	GO:0006909	0.01144	8	287	ITGAM,ITGB2,GSN,CD93,TYROBP,CD14,FCGR2B,NCKAP1L
regulation of vesicle-mediated transport	GO:0060627	0.0127	13	726	MYO5B,ITGAM,ITGB2,TF,LGALS3,S100A10,CSF1R,STXBP1,CD14,FCGR2B,CLU,RIMBP2,NCKAP1L
regulation of cellular localization	GO:0060341	0.01274	18	1250	MYO5B,SREBF1,LCP1,ITGAM,CLOCK,ITGB2,LGALS3,GSN,TFRC,TYROBP,BMAL1,PER2,P2RX4,GRIP2,HADH,ATP2A1,MX2,EXOC4
regulation of microglial cell mediated cytotoxicity	GO:1904149	0.01274	2	5	ITGAM,TYROBP
negative regulation of dopamine metabolic process	GO:0045963	0.01274	2	5	ITGAM,ITGB2
microglial cell mediated cytotoxicity	GO:0090634	0.01274	2	5	ITGAM,TYROBP
regulation of glutamate secretion, neurotransmission	GO:1903294	0.01274	2	5	SLC38A2,STXBP1
regulation of phosphate metabolic process	GO:0019220	0.01274	21	1598	CDKN1A,RCAN1,INHA,PPP1R14C,NTSR1,ITGA6,ITGB2,TF,TLR8,LGALS3,FABP3,TFRC,PIK3IP1,SLC8A2,CSF1R,CLU,APLNR,CD44,C5AR1,GNB3,NCKAP1L
regulation of phosphorus metabolic process	GO:0051174	0.01274	21	1599	CDKN1A,RCAN1,INHA,PPP1R14C,NTSR1,ITGA6,ITGB2,TF,TLR8,LGALS3,FABP3,TFRC,PIK3IP1,SLC8A2,CSF1R,CLU,APLNR,CD44,C5AR1,GNB3,NCKAP1L
positive regulation of secretion	GO:0051047	0.0131	10	459	MYO5B,INHA,NTSR1,ITGAM,ITGB2,LGALS3,S100A10,STXBP1,P2RX4,ECRG4
leukocyte activation involved in immune response	GO:0002366	0.01333	9	377	LCP1,ITGAM,ITGB2,LGALS3,TFRC,TYROBP,STXBP1,FCGR2B,NCKAP1L
regulation of macrophage migration	GO:1905521	0.01367	4	59	CSF1R,P2RX4,MTUS1,C5AR1
neutrophil activation	GO:0042119	0.01367	4	59	ITGAM,ITGB2,TYROBP,FCGR2B
regulation of amino acid transport	GO:0051955	0.01367	4	59	NTSR1,SLC38A2,STXBP1,PER2
exocytosis	GO:0006887	0.01367	10	465	TSPAN18,MYO5B,ITGAM,ITGB2,S100A10,STXBP1,FCGR2B,RIMBP2,EXOC4,NCKAP1L
cell activation involved in immune response	GO:0002263	0.01367	9	381	LCP1,ITGAM,ITGB2,LGALS3,TFRC,TYROBP,STXBP1,FCGR2B,NCKAP1L
podosome assembly	GO:0071800	0.01392	3	25	LCP1,GSN,ASB2
negative regulation of lymphocyte activation	GO:0051250	0.01403	7	231	INHA,LGALS3,LAPTM5,TYROBP,FCGR2B,CD44,NCKAP1L
positive regulation of lipid transport	GO:0032370	0.01435	5	108	NTSR1,FABP3,P2RX4,EEPD1,ECRG4
glial cell differentiation	GO:0010001	0.01464	9	388	LEO1,ITGA6,ITGAM,S100A4,CSF1R,CLU,C1QA,C5AR1,EXOC4
regulation of leukocyte activation	GO:0002694	0.01464	13	754	CDKN1A,INHA,ITGAM,ITGB2,LGALS3,LAPTM5,TFRC,TYROBP,CSF1R,STXBP1,FCGR2B,CD44,NCKAP1L
neutrophil activation involved in immune response	GO:0002283	0.01464	3	26	ITGAM,ITGB2,TYROBP
positive regulation of superoxide anion generation	GO:0032930	0.01464	3	26	ITGAM,ITGB2,TYROBP
locomotor rhythm	GO:0045475	0.01464	3	26	PER2,KCNMA1,NPAS2
regulation of hemopoiesis	GO:1903706	0.0147	11	565	TMEM176B,LEO1,INHA,ITGAM,LGALS3,TYROBP,CSF1R,FCGR2B,CD44,C1QC,NCKAP1L
rhythmic process	GO:0048511	0.0147	9	390	SREBF1,TEF,CLOCK,BMAL1,PER3,PER2,KCNMA1,HSPA5,NPAS2
negative regulation of catecholamine metabolic process	GO:0045914	0.01561	2	6	ITGAM,ITGB2
muscle cell differentiation	GO:0042692	0.01566	12	666	MYH11,RCAN1,PI16,CRPPA,SMYD2,CITED4,CSF1R,APLNR,MYOM2,ASB2,FHL2,RPL3L
regulation of glutamate secretion	GO:0014048	0.01566	3	27	NTSR1,SLC38A2,STXBP1
negative regulation of developmental process	GO:0051093	0.01566	18	1301	CDKN1A,TMEM176B,LEO1,LIMD1,RCAN1,INHA,PI16,LAPTM5,TFRC,KANK1,BMAL1,CSF1R,PER2,FCGR2B,CD44,LBH,C1QC,RPL3L
amide transport	GO:0042886	0.01566	10	482	NTSR1,SREBF1,CLOCK,AQP7,SLC38A2,BMAL1,STXBP1,PER2,ECRG4,HADH
positive regulation of organic acid transport	GO:0032892	0.01589	4	64	NTSR1,FABP3,STXBP1,P2RX4
myeloid leukocyte migration	GO:0097529	0.01604	8	317	ITGAM,ITGB2,LGALS3,CSF1R,P2RX4,MTUS1,C5AR1,NCKAP1L
leukocyte migration	GO:0050900	0.01627	10	486	ITGA6,ITGAM,ITGB2,LGALS3,CSF1R,P2RX4,MTUS1,C5AR1,ASB2,NCKAP1L
granulocyte chemotaxis	GO:0071621	0.01696	6	176	ITGAM,ITGB2,LGALS3,CSF1R,C5AR1,NCKAP1L
hemoglobin biosynthetic process	GO:0042541	0.01827	3	29	INHA,TF,TFRC
positive regulation of exocytosis	GO:0045921	0.01828	5	118	MYO5B,ITGAM,ITGB2,S100A10,STXBP1
signal release	GO:0023061	0.01858	12	685	INHA,SREBF1,CLOCK,LGALS3,SLC38A2,BMAL1,STXBP1,PER2,P2RX4,ECRG4,RIMBP2,HADH
second-messenger-mediated signaling	GO:0019932	0.01871	9	411	TSPAN18,RCAN1,SLC8A2,NUDT4,P2RX4,APLNR,FHL2,EXOC4,RASD2
positive regulation of neutrophil activation	GO:1902565	0.01871	2	7	ITGAM,ITGB2
glutamate secretion, neurotransmission	GO:0061535	0.01871	2	7	SLC38A2,STXBP1
negative regulation of glucocorticoid receptor signaling pathway	GO:2000323	0.01871	2	7	CLOCK,BMAL1
xanthophore differentiation	GO:0050936	0.01871	2	7	LEO1,CSF1R
regulation of superoxide anion generation	GO:0032928	0.01871	3	30	ITGAM,ITGB2,TYROBP
astrocyte activation	GO:0048143	0.01871	3	30	CSF1R,C1QA,C5AR1
mesenchyme morphogenesis	GO:0072132	0.01871	4	69	ACTG2,HEYL,APLNR,EXOC4
complement activation	GO:0006956	0.01871	4	69	CLU,C1QA,C1QB,C1QC
positive regulation of fatty acid transport	GO:2000193	0.02024	3	31	NTSR1,FABP3,P2RX4
macrophage chemotaxis	GO:0048246	0.02037	4	71	LGALS3,CSF1R,MTUS1,C5AR1
granulocyte activation	GO:0036230	0.02037	4	71	ITGAM,ITGB2,TYROBP,FCGR2B
innate immune response	GO:0045087	0.02145	16	1128	MRC1,SREBF1,ITGAM,TLR8,LGALS3,GSN,TYROBP,CSF1R,STXBP1,CD14,FCGR2B,CLU,C1QA,C1QB,C1QC,MX2
intracellular protein transport	GO:0006886	0.02216	15	1026	CDKN1A,MYO5B,ARL11,SREBF1,LCP1,ITGAM,ITGB2,LAPTM5,PPP1R3C,BMAL1,STXBP1,CLU,GRIP2,HSPA5,EXOC4
acidic amino acid transport	GO:0015800	0.02216	4	74	NTSR1,SLC38A2,STXBP1,PER2
B cell proliferation	GO:0042100	0.02216	5	128	CDKN1A,TFRC,TYROBP,FCGR2B,NCKAP1L
hippocampal neuron apoptotic process	GO:0110088	0.02216	2	8	ITGAM,TYROBP
regulation of hippocampal neuron apoptotic process	GO:0110089	0.02216	2	8	ITGAM,TYROBP
macrophage fusion	GO:0034238	0.02216	2	8	TYROBP,CD44
stress-induced premature senescence	GO:0090400	0.02216	2	8	CDKN1A,BMAL1
negative regulation of dendritic cell differentiation	GO:2001199	0.02216	2	8	TMEM176B,FCGR2B
calcium-mediated signaling	GO:0019722	0.02216	7	265	TSPAN18,RCAN1,SLC8A2,NUDT4,P2RX4,FHL2,EXOC4
photoperiodism	GO:0009648	0.02216	3	33	CLOCK,PER3,PER2
positive regulation of protein localization to membrane	GO:1905477	0.02248	5	129	MYO5B,ITGAM,ITGB2,LGALS3,GRIP2
leukocyte degranulation	GO:0043299	0.02248	5	129	ITGAM,ITGB2,STXBP1,FCGR2B,NCKAP1L
regulation of cell activation	GO:0050865	0.02252	13	819	CDKN1A,INHA,ITGAM,ITGB2,LGALS3,LAPTM5,TFRC,TYROBP,CSF1R,STXBP1,FCGR2B,CD44,NCKAP1L
circadian rhythm	GO:0007623	0.02252	7	267	SREBF1,CLOCK,BMAL1,PER3,PER2,KCNMA1,NPAS2
regulation of calcium-mediated signaling	GO:0050848	0.02271	5	130	RCAN1,SLC8A2,P2RX4,FHL2,EXOC4
negative regulation of leukocyte activation	GO:0002695	0.02271	7	268	INHA,LGALS3,LAPTM5,TYROBP,FCGR2B,CD44,NCKAP1L
positive regulation of macrophage migration	GO:1905523	0.02307	3	34	CSF1R,P2RX4,C5AR1
establishment of cell polarity	GO:0030010	0.02307	6	196	WEE1,GSN,KANK1,APLNR,GPSM1,EXOC4
positive regulation of circadian rhythm	GO:0042753	0.02465	3	35	CLOCK,BMAL1,PER2
inflammatory cell apoptotic process	GO:0006925	0.02465	3	35	ITGAM,FCGR2B,CD44
microglial cell proliferation	GO:0061518	0.02547	2	9	CSF1R,CLU
regulation of neutrophil degranulation	GO:0043313	0.02547	2	9	ITGAM,ITGB2
striated muscle atrophy	GO:0014891	0.02547	2	9	GSN,ASB2
positive regulation of isomerase activity	GO:0010912	0.02547	2	9	ITGAM,ITGB2
regulation of isomerase activity	GO:0010911	0.02547	2	9	ITGAM,ITGB2
regulation of aldosterone metabolic process	GO:0032344	0.02547	2	9	KCNMA1,DKK3
glutamate secretion	GO:0014047	0.02562	3	36	NTSR1,SLC38A2,STXBP1
positive regulation of lipid localization	GO:1905954	0.02565	5	136	NTSR1,FABP3,P2RX4,EEPD1,ECRG4
multicellular organismal-level homeostasis	GO:0048871	0.02565	16	1169	MYO5B,INHA,NTSR1,ITGAM,TF,AQP7,TFRC,BMAL1,CSF1R,PER2,P2RX4,FCGR2B,CD44,HADH,DOT1L,NCKAP1L
regulation of exocytosis	GO:0017157	0.02565	7	278	MYO5B,ITGAM,ITGB2,S100A10,STXBP1,FCGR2B,NCKAP1L
leukocyte differentiation	GO:0002521	0.02565	13	841	TMEM176B,INHA,ITGAM,TF,LGALS3,LAPTM5,TFRC,TYROBP,CSF1R,FCGR2B,CD44,C1QC,NCKAP1L
positive regulation of cellular component organization	GO:0051130	0.02736	18	1411	MYO5B,ITGA6,LCP1,ITGB2,TF,LGALS3,GSN,TFRC,TYROBP,S100A10,CD14,FCGR2B,CLU,LINGO4,RIMBP2,GRIP2,HSPA5,NCKAP1L
negative regulation of muscle cell differentiation	GO:0051148	0.02781	4	82	RCAN1,PI16,CSF1R,RPL3L
hemoglobin metabolic process	GO:0020027	0.02846	3	38	INHA,TF,TFRC
positive regulation of myeloid leukocyte mediated immunity	GO:0002888	0.02846	3	38	ITGAM,ITGB2,TYROBP
anatomical structure formation involved in morphogenesis	GO:0048646	0.02846	22	1910	MYH11,TSPAN18,LEO1,RCAN1,RHOJ,GNG2,ITGB2,LGALS3,SMYD2,NRP2,TYROBP,HEYL,CSF1R,PER2,APLNR,CD44,MYOM2,C5AR1,ASB2,FHL2,ALOX5AP,EXOC4
regulation of protein stability	GO:0031647	0.02846	8	368	SREBF1,TF,GSN,TYROBP,STXBP1,PER3,CLU,DKK3
locomotory behavior	GO:0007626	0.02883	8	370	RCAN1,NTSR1,CSF1R,PER2,KCNMA1,GNB3,NPAS2,RASD2
microglia development	GO:0014005	0.02883	2	10	ITGAM,CSF1R
negative regulation of amine metabolic process	GO:0033239	0.02883	2	10	ITGAM,ITGB2
immune complex clearance	GO:0002434	0.02883	2	10	FCGR2B,CLU
negative regulation of macrophage differentiation	GO:0045650	0.02883	2	10	INHA,C1QC
granulocyte migration	GO:0097530	0.0289	6	211	ITGAM,ITGB2,LGALS3,CSF1R,C5AR1,NCKAP1L
regulation of macrophage chemotaxis	GO:0010758	0.02912	3	39	CSF1R,MTUS1,C5AR1
cellular response to interleukin-4	GO:0071353	0.02912	3	39	MRC1,RPL3,HSPA5
response to abiotic stimulus	GO:0009628	0.02967	19	1552	CDKN1A,LIMD1,WEE1,NTSR1,TEF,CLOCK,TLR8,GSN,TFRC,SLC38A2,BMAL1,PER3,PER2,CD14,UCP3,KCNMA1,ATP2A1,HSPA5,NPAS2
circadian behavior	GO:0048512	0.03179	4	87	PER3,PER2,KCNMA1,NPAS2
response to hormone	GO:0009725	0.03179	15	1092	RCAN1,GNG2,SREBF1,CLOCK,TRIM16,HEYL,KANK1,CITED4,BMAL1,UCP3,KCNMA1,LBH,HADH,FHL2,ATP2A1
regulation of circadian rhythm	GO:0042752	0.03202	5	147	CLOCK,BMAL1,PER3,PER2,NPAS2
negative regulation of cell activation	GO:0050866	0.03202	7	295	INHA,LGALS3,LAPTM5,TYROBP,FCGR2B,CD44,NCKAP1L
defense response to other organism	GO:0098542	0.03202	18	1445	MRC1,SREBF1,ITGAM,TF,TLR8,LGALS3,GSN,TYROBP,CSF1R,STXBP1,CD14,FCGR2B,CLU,C1QA,C1QB,C1QC,C5AR1,MX2
macrophage differentiation	GO:0030225	0.03229	4	88	INHA,ITGAM,CSF1R,C1QC
neutrophil chemotaxis	GO:0030593	0.03229	5	148	ITGAM,ITGB2,LGALS3,C5AR1,NCKAP1L
regulation of dendritic cell antigen processing and presentation	GO:0002604	0.03286	2	11	FCGR2B,CD68
response to activity	GO:0014823	0.03325	4	89	MTFP1,SLC38A2,UCP3,HADH
muscle cell development	GO:0055001	0.03346	8	384	MYH11,RCAN1,PI16,CRPPA,SMYD2,MYOM2,ASB2,FHL2
response to interleukin-4	GO:0070670	0.03385	3	42	MRC1,RPL3,HSPA5
rhythmic behavior	GO:0007622	0.03402	4	90	PER3,PER2,KCNMA1,NPAS2
cell chemotaxis	GO:0060326	0.03402	8	386	ITGAM,ITGB2,LGALS3,CSF1R,P2RX4,MTUS1,C5AR1,NCKAP1L
cell adhesion mediated by integrin	GO:0033627	0.03508	4	91	ITGA6,ITGAM,ITGB2,NCKAP1L
T cell proliferation	GO:0042098	0.03508	7	303	ITGAM,ITGB2,LGALS3,LAPTM5,TFRC,CD44,NCKAP1L
leukocyte chemotaxis	GO:0030595	0.03508	7	303	ITGAM,ITGB2,LGALS3,CSF1R,MTUS1,C5AR1,NCKAP1L
positive regulation of endocytosis	GO:0045807	0.03513	6	224	ITGB2,TF,CD14,FCGR2B,CLU,NCKAP1L
regulation of intracellular steroid hormone receptor signaling pathway	GO:0033143	0.03584	4	92	CLOCK,HEYL,BMAL1,LBH
lymphocyte activation	GO:0046649	0.03594	14	1005	CDKN1A,INHA,LCP1,ITGAM,ITGB2,LGALS3,GSN,LAPTM5,TFRC,TYROBP,CSF1R,FCGR2B,CD44,NCKAP1L
heart contraction	GO:0060047	0.03594	8	393	MYH11,SREBF1,ACTG2,SMYD2,GSN,SLC8A2,P2RX4,ATP2A1
circulatory system development	GO:0072359	0.03594	22	1974	CDKN1A,MYH11,TSPAN18,LEO1,RCAN1,RHOJ,MYO5B,PI16,GNG2,ITGB2,LGALS3,SMYD2,FABP3,NRP2,HEYL,BMAL1,PER2,APLNR,C5AR1,ASB2,FHL2,ALOX5AP
regulation of lamellipodium morphogenesis	GO:2000392	0.03594	2	12	KANK1,CD44
regulation of neutrophil apoptotic process	GO:0033029	0.03594	2	12	FCGR2B,CD44
positive regulation of leukocyte degranulation	GO:0043302	0.03594	3	44	ITGAM,ITGB2,STXBP1
regulation of superoxide metabolic process	GO:0090322	0.03594	3	44	ITGAM,ITGB2,TYROBP
regulation of myeloid cell differentiation	GO:0045637	0.03594	7	307	LEO1,INHA,ITGAM,TYROBP,CSF1R,C1QC,NCKAP1L
regulation of protein localization	GO:0032880	0.03635	15	1122	MYO5B,SREBF1,LCP1,ITGAM,CLOCK,ITGB2,LGALS3,GSN,TFRC,TYROBP,BMAL1,PER2,GRIP2,HADH,EXOC4
skeletal muscle cell differentiation	GO:0035914	0.0369	4	94	CDKN1A,HEYL,BMAL1,ASB2
regulation of fatty acid transport	GO:2000191	0.03776	3	45	NTSR1,FABP3,P2RX4
lymphocyte mediated immunity	GO:0002449	0.0378	8	398	TLR8,TFRC,FCGR2B,CLU,C1QA,C1QB,C1QC,NCKAP1L
positive regulation of reactive oxygen species metabolic process	GO:2000379	0.03781	4	95	CDKN1A,ITGAM,ITGB2,TYROBP
negative regulation of leukocyte differentiation	GO:1902106	0.0379	5	158	TMEM176B,INHA,FCGR2B,CD44,C1QC
columnar/cuboidal epithelial cell development	GO:0002066	0.03891	4	96	SREBF1,CLOCK,BMAL1,KCNMA1
regulation of cell morphogenesis	GO:0022604	0.03902	7	314	LIMD1,RHOJ,MYO5B,ITGB2,KANK1,CSF1R,CD44
neuron apoptotic process	GO:0051402	0.03902	8	402	ITGAM,TYROBP,STXBP1,FCGR2B,CLU,KCNMA1,C5AR1,HSPA5
negative regulation of signal transduction	GO:0009968	0.03902	19	1616	LIMD1,RCAN1,ITGA6,CLOCK,LGALS3,LAPTM5,PIK3IP1,HEYL,KANK1,BMAL1,FCGR2B,CLU,APLNR,CD44,LBH,RASL11B,FHL2,HSPA5,DKK3
response to biotic stimulus	GO:0009607	0.03902	22	1998	MRC1,SREBF1,ITGAM,F5,TF,TLR8,LGALS3,GSN,LAPTM5,TYROBP,CSF1R,STXBP1,CD14,FCGR2B,CLU,CD68,C1QA,C1QB,C1QC,C5AR1,HSPA5,MX2
regulation of type B pancreatic cell development	GO:2000074	0.03902	2	13	CLOCK,BMAL1
macrophage proliferation	GO:0061517	0.03902	2	13	CSF1R,CLU
cellular response to iron ion	GO:0071281	0.03902	2	13	TF,TFRC
neurotransmitter receptor transport, endosome to plasma membrane	GO:0099639	0.03902	2	13	MYO5B,GRIP2
cellular response to extracellular stimulus	GO:0031668	0.03902	7	316	CDKN1A,SREBF1,ITGA6,TFRC,SLC38A2,CD68,HSPA5
regulation of leukocyte mediated immunity	GO:0002703	0.03902	7	316	ITGAM,ITGB2,TFRC,TYROBP,STXBP1,FCGR2B,NCKAP1L
striated muscle cell differentiation	GO:0051146	0.03915	9	498	MYH11,RCAN1,PI16,SMYD2,CSF1R,MYOM2,ASB2,FHL2,RPL3L
protein targeting	GO:0006605	0.03928	8	405	SREBF1,ITGAM,ITGB2,LAPTM5,PPP1R3C,CLU,HSPA5,EXOC4
L-amino acid transport	GO:0015807	0.03952	4	98	NTSR1,SLC38A2,STXBP1,PER2
heart process	GO:0003015	0.03952	8	406	MYH11,SREBF1,ACTG2,SMYD2,GSN,SLC8A2,P2RX4,ATP2A1
regulation of protein-containing complex assembly	GO:0043254	0.04003	9	501	LCP1,LGALS3,GSN,TFRC,KANK1,STXBP1,CLU,HSPA5,NCKAP1L
regulated exocytosis	GO:0045055	0.04146	7	321	TSPAN18,ITGAM,ITGB2,STXBP1,FCGR2B,RIMBP2,NCKAP1L
regulation of system process	GO:0044057	0.0416	12	813	INHA,PI16,NTSR1,SREBF1,TF,SLC8A2,PER2,P2RX4,ECRG4,KCNMA1,GRIP2,ATP2A1
cellular response to external stimulus	GO:0071496	0.04168	8	411	CDKN1A,SREBF1,ITGA6,TLR8,TFRC,SLC38A2,CD68,HSPA5
regulation of endocytosis	GO:0030100	0.04168	8	411	ITGB2,TF,LGALS3,CSF1R,CD14,FCGR2B,CLU,NCKAP1L
negative regulation of hemopoiesis	GO:1903707	0.04236	5	166	TMEM176B,INHA,FCGR2B,CD44,C1QC
myeloid leukocyte mediated immunity	GO:0002444	0.04236	5	166	ITGAM,ITGB2,TYROBP,STXBP1,FCGR2B
negative regulation of cell differentiation	GO:0045596	0.04236	13	927	TMEM176B,LEO1,LIMD1,RCAN1,INHA,PI16,BMAL1,CSF1R,FCGR2B,CD44,LBH,C1QC,RPL3L
regulation of osteoclast development	GO:2001204	0.04264	2	14	TYROBP,CSF1R
aldosterone metabolic process	GO:0032341	0.04264	2	14	KCNMA1,DKK3
adaptive immune response based on somatic recombination of immune receptors built from immunoglobulin superfamily domains	GO:0002460	0.0431	8	415	TLR8,TFRC,FCGR2B,CLU,C1QA,C1QB,C1QC,NCKAP1L
skeletal muscle tissue development	GO:0007519	0.04328	7	326	CDKN1A,RCAN1,ITGA6,SMYD2,HEYL,BMAL1,ASB2
astrocyte development	GO:0014002	0.04447	3	50	CSF1R,C1QA,C5AR1
cellular response to metal ion	GO:0071248	0.04483	6	245	TF,GSN,TFRC,P2RX4,HSPA5,ALOX5AP
myeloid cell homeostasis	GO:0002262	0.04496	7	329	INHA,ITGAM,TFRC,CSF1R,FCGR2B,CD44,NCKAP1L
humoral immune response	GO:0006959	0.04553	7	330	TF,LGALS3,FCGR2B,CLU,C1QA,C1QB,C1QC
negative regulation of antigen receptor-mediated signaling pathway	GO:0050858	0.04556	3	51	LGALS3,LAPTM5,FCGR2B
negative regulation of striated muscle cell differentiation	GO:0051154	0.04556	3	51	PI16,CSF1R,RPL3L
superoxide anion generation	GO:0042554	0.04556	3	51	ITGAM,ITGB2,TYROBP
regulation of protein modification process	GO:0031399	0.04556	20	1785	CDKN1A,RCAN1,INHA,CRPPA,ITGB2,TLR8,LGALS3,LAPTM5,TFRC,SLC8A2,BMAL1,CSF1R,PER2,CLU,APLNR,CD44,C5AR1,HSPA5,NCKAP1L,RASD2
negative regulation of immune system process	GO:0002683	0.04556	10	619	TMEM176B,INHA,LGALS3,LAPTM5,TYROBP,FCGR2B,CD44,CD68,C1QC,NCKAP1L
regulation of protein localization to membrane	GO:1905475	0.04556	6	248	MYO5B,ITGAM,ITGB2,LGALS3,GSN,GRIP2
positive regulation of molecular function	GO:0044093	0.04556	20	1788	CDKN1A,RAPGEF5,FAM220A,NTSR1,ITGA6,ITGAM,CLOCK,ITGB2,GSN,LAPTM5,TFRC,S100A10,SLC8A2,CSF1R,FCGR2B,CLU,CD44,C5AR1,GPSM1,ATP2A1
anterograde trans-synaptic signaling	GO:0098916	0.04556	13	943	MYO5B,NTSR1,SLC38A2,TYROBP,SLC8A2,STXBP1,P2RX4,FCGR2B,KCNMA1,RIMBP2,GRIP2,EXOC4,RASD2
chemical synaptic transmission	GO:0007268	0.04556	13	943	MYO5B,NTSR1,SLC38A2,TYROBP,SLC8A2,STXBP1,P2RX4,FCGR2B,KCNMA1,RIMBP2,GRIP2,EXOC4,RASD2
regulation of hormone levels	GO:0010817	0.04556	11	724	INHA,SREBF1,BCAT2,CLOCK,BMAL1,PER2,ECRG4,KCNMA1,HADH,GNB3,DKK3
positive regulation of glutamate secretion	GO:0014049	0.04556	2	15	NTSR1,STXBP1
negative regulation of antigen processing and presentation	GO:0002578	0.04556	2	15	FCGR2B,CD68
response to lipid	GO:0033993	0.04734	15	1180	MRC1,NTSR1,GNG2,SREBF1,CLOCK,TFRC,TRIM16,HEYL,BMAL1,STXBP1,CD14,UCP3,KCNMA1,LBH,CD68
positive regulation of calcium ion transport	GO:0051928	0.04734	5	174	NTSR1,LGALS3,P2RX4,APLNR,ATP2A1
trans-synaptic signaling	GO:0099537	0.04754	13	950	MYO5B,NTSR1,SLC38A2,TYROBP,SLC8A2,STXBP1,P2RX4,FCGR2B,KCNMA1,RIMBP2,GRIP2,EXOC4,RASD2
membrane organization	GO:0061024	0.04778	13	951	MTFP1,ITGAM,ITGB2,GSN,LAPTM5,S100A10,STXBP1,FCGR2B,CLU,RIMBP2,GRIP2,EXOC4,NCKAP1L
positive regulation of B cell proliferation	GO:0030890	0.04844	3	53	CDKN1A,TFRC,NCKAP1L
dicarboxylic acid transport	GO:0006835	0.04857	4	108	NTSR1,SLC38A2,STXBP1,PER2
response to light stimulus	GO:0009416	0.04917	8	432	CDKN1A,WEE1,TEF,CLOCK,BMAL1,PER3,PER2,NPAS2
neutrophil migration	GO:1990266	0.04917	5	177	ITGAM,ITGB2,LGALS3,C5AR1,NCKAP1L
cardiac chamber morphogenesis	GO:0003206	0.04917	5	177	MYO5B,NRP2,HEYL,APLNR,FHL2
negative regulation of cytotoxic T cell degranulation	GO:0043318	0.04917	2	16	FCGR2B,NCKAP1L
regulation of cytotoxic T cell degranulation	GO:0043317	0.04917	2	16	FCGR2B,NCKAP1L
muscle atrophy	GO:0014889	0.04917	2	16	GSN,ASB2
regulation of glucocorticoid receptor signaling pathway	GO:2000322	0.04917	2	16	CLOCK,BMAL1
negative regulation of calcineurin-NFAT signaling cascade	GO:0070885	0.04917	2	16	RCAN1,FHL2
mRNA transcription by RNA polymerase II	GO:0042789	0.04919	3	54	SREBF1,S100A10,C5AR1
regulation of immune effector process	GO:0002697	0.04989	9	532	ITGAM,ITGB2,LGALS3,LAPTM5,TFRC,TYROBP,STXBP1,FCGR2B,NCKAP1L
regulation of lymphocyte activation	GO:0051249	0.04989	10	634	CDKN1A,INHA,LGALS3,LAPTM5,TFRC,TYROBP,CSF1R,FCGR2B,CD44,NCKAP1L
