# Supplementary material for: Simulated Microgravity Alters Gene Regulation Linked to Immunity and Cardiovascular Disease
Source: Genes (Basel). 2024 Jul 24;15(8):975. doi: 10.3390/genes15080975 (PMC11353732; doi:10.3390/genes15080975)
Supplement: Supplementary file 1 [file genes-15-00975-s001.zip › Suppl materials/Table S3.xlsx]

## Sheet: Table S3
Name	Source	ID	FDR	No. of DEGs	Hit Count in Genome	Hit in Query List
Liver Cirrhosis, Experimental	DisGeNET Curated	C0023893	1.677e-12	25	774	CDKN1A,ARL11,SREBF1,LCP1,ITGB2,AQP7,CD163,LGALS3,GSN,LAPTM5,PPP1R3C,TYROBP,S100A10,ADHFE1,KANK1,CSF1R,LBH,CD68,C1QA,C1QB,C1QC,C5AR1,FHL2,NPAS2,NCKAP1L
Obesity	DisGeNET Curated	C0028754	2.83e-09	13	205	MRC1,SREBF1,ITGAM,TF,AQP7,CD163,TFRC,UCP3,KCNMA1,CD68,HADH,GNB3,HSPA5
C1q DEFICIENCY	DisGeNET Curated	C3150902	4.495e-05	3	3	C1QA,C1QB,C1QC
Schizophrenia	DisGeNET Curated	C0036341	5.84e-05	17	883	TSPAN18,MYO5B,NTSR1,SREBF1,ITGAM,CLOCK,TF,CD163,GSN,SLC38A2,STXBP1,CLU,C1QB,GNB3,DKK3,NPAS2,RASD2
IGA Glomerulonephritis	DisGeNET Curated	C0017661	0.0001066	5	34	CD163,LAPTM5,CD44,C1QA,C1QB
Seasonal Affective Disorder	DisGeNET Curated	C0085159	0.0001563	4	16	CLOCK,BMAL1,PER3,NPAS2
pre-eclampsia (is_implicated_in)	AllianceGenome	DOID:10591 (is_implicated_in)	0.0007256	4	25	EPHX1,ITGAM,F5,CLU
Endogenous Hyperinsulinism	DisGeNET Curated	C1257963	0.0007256	4	26	MRC1,ITGAM,CD163,CD68
Exogenous Hyperinsulinism	DisGeNET Curated	C1257964	0.0007256	4	26	MRC1,ITGAM,CD163,CD68
Compensatory Hyperinsulinemia	DisGeNET Curated	C1257965	0.0007256	4	26	MRC1,ITGAM,CD163,CD68
Bipolar Disorder	DisGeNET Curated	C0005586	0.0007256	11	477	RAPGEF5,ITGAM,CLOCK,S100A10,GSTZ1,BMAL1,PER3,PER2,GNB3,HSPA5,NPAS2
Insulin Resistance	DisGeNET Curated	C0021655	0.0007256	5	60	MRC1,SREBF1,ITGAM,CD163,CD68
Insulin Sensitivity	DisGeNET Curated	C0920563	0.0007256	5	60	MRC1,SREBF1,ITGAM,CD163,CD68
Hyperinsulinism	DisGeNET Curated	C0020459	0.0007256	4	28	MRC1,ITGAM,CD163,CD68
Myeloid Leukemia, Chronic	DisGeNET Curated	C0023473	0.0007832	4	29	BMAL1,PER3,PER2,HSPA5
complement C1q subcomponent subunit C measurement	GWAS	EFO_0801492	0.0009904	3	10	C1QA,C1QB,C1QC
Lupus Erythematosus, Systemic	DisGeNET Curated	C0024141	0.001301	5	71	ITGAM,FCGR2B,CLU,C1QA,C1QB
Acute Myeloid Leukemia, M1	DisGeNET Curated	C0026998	0.001367	6	125	EPHX1,MYH11,S100A10,CSF1R,CD44,FHL2
Acute Myeloid Leukemia (AML-M2)	DisGeNET Curated	C1879321	0.001367	6	125	EPHX1,MYH11,S100A10,CSF1R,CD44,FHL2
diverticulitis of colon (is_marker_for)	AllianceGenome	DOID:13254 (is_marker_for)	0.001685	2	2	CD163,CD68
severe acute respiratory syndrome (is_marker_for)	AllianceGenome	DOID:2945 (is_marker_for)	0.00397	4	47	CD14,CD68,C1QB,C5AR1
cholestasis (biomarker_via_orthology)	AllianceGenome	DOID:13580 (biomarker_via_orthology)	0.0042	4	49	CLOCK,BMAL1,CD14,CD44
Fuchs' endothelial dystrophy (is_marker_for)	AllianceGenome	DOID:11555 (is_marker_for)	0.0042	2	3	CDKN1A,CLU
Advanced Sleep-Phase Syndrome, Familial	DisGeNET Curated	C1858496	0.0042	2	3	PER3,PER2
iron biomarker measurement, transferrin measurement	GWAS	EFO_0004461, EFO_0006341	0.005662	3	20	TF,TFRC,BMAL1
Leukemia, Myelocytic, Acute	DisGeNET Curated	C0023467	0.005662	6	173	EPHX1,MYH11,S100A10,CSF1R,CD44,FHL2
Mental Depression	DisGeNET Curated	C0011570	0.005662	7	254	CLOCK,S100A10,BMAL1,PER3,PER2,GNB3,NPAS2
Early Pregnancy Loss	DisGeNET Curated	C3830362	0.005662	5	109	INHA,CD163,LGALS3,TFRC,CD68
Spontaneous abortion	DisGeNET Curated	C0000786	0.005662	5	109	INHA,CD163,LGALS3,TFRC,CD68
Miscarriage	DisGeNET Curated	C4552766	0.005662	5	109	INHA,CD163,LGALS3,TFRC,CD68
Abortion, Tubal	DisGeNET Curated	C0000822	0.005662	5	109	INHA,CD163,LGALS3,TFRC,CD68
Libman-Sacks Disease	DisGeNET Curated	C0242380	0.005914	4	58	ITGAM,FCGR2B,CLU,C1QA
advanced sleep phase syndrome (is_implicated_in)	AllianceGenome	DOID:0050628 (is_implicated_in)	0.005914	2	4	PER3,PER2
Megacystis microcolon intestinal hypoperistalsis syndrome	DisGeNET Curated	C1608393	0.005914	2	4	MYH11,ACTG2
serum albumin measurement	GWAS	EFO_0004535	0.007772	10	591	MRC1,TMEM176B,CRPPA,CLOCK,TF,HEYL,BMAL1,FCGR2B,CD44,ASB2
inflammatory biomarker measurement	GWAS	EFO_0004872	0.007772	3	26	F5,CD14,C1QA
Intermediate Maple Syrup Urine Disease	DisGeNET Curated	C1621920	0.007772	2	5	BCAT2,BCKDHA
STROKE, ISCHEMIC	OMIM MedGen	601367	0.007772	2	5	F5,ALOX5AP
Classic Maple Syrup Urine Disease	DisGeNET Curated	C0268568	0.007772	2	5	BCAT2,BCKDHA
Intermittent Maple Syrup Urine Disease	DisGeNET Curated	C0268569	0.007772	2	5	BCAT2,BCKDHA
Ischemic stroke	Clinical Variations	cv:C0948008	0.007772	2	5	F5,ALOX5AP
Maple Syrup Urine Disease, Thiamine Responsive	DisGeNET Curated	C0751285	0.007772	2	5	BCAT2,BCKDHA
megacystis-microcolon-intestinal hypoperistalsis syndrome (is_implicated_in)	AllianceGenome	DOID:0060610 (is_implicated_in)	0.007772	2	5	MYH11,ACTG2
Depressive disorder	DisGeNET Curated	C0011581	0.008722	7	289	CLOCK,S100A10,BMAL1,PER3,PER2,GNB3,NPAS2
retinal degeneration (biomarker_via_orthology)	AllianceGenome	DOID:8466 (biomarker_via_orthology)	0.009113	3	28	CDKN1A,PHLDA1,CLU
Liver diseases	DisGeNET Curated	C0023895	0.009121	4	72	CRISPLD2,TYROBP,TGM1,ALOX5AP
Liver Dysfunction	DisGeNET Curated	C0086565	0.009121	4	72	CRISPLD2,TYROBP,TGM1,ALOX5AP
Neurotoxicity Syndromes	DisGeNET Curated	C0235032	0.009121	3	29	CRISPLD2,TGM1,ALOX5AP
Encephalopathy, Toxic	DisGeNET Curated	C0149504	0.009121	3	29	CRISPLD2,TGM1,ALOX5AP
Toxic Encephalitis	DisGeNET Curated	C0154659	0.009121	3	29	CRISPLD2,TGM1,ALOX5AP
Paratuberculosis	DisGeNET Curated	C0030524	0.009434	2	6	TF,GSN
disease of metabolism (is_implicated_in)	AllianceGenome	DOID:0014667 (is_implicated_in)	0.009434	2	6	EPHX1,SREBF1
Maple Syrup Urine Disease	DisGeNET Curated	C0024776	0.009434	2	6	BCAT2,BCKDHA
Complement deficiency disease	DisGeNET Curated	C0272242	0.01246	3	33	C1QA,C1QB,C1QC
neutropenia (implicated_via_orthology)	AllianceGenome	DOID:1227 (implicated_via_orthology)	0.01269	2	7	ITGAM,C5AR1
liver cirrhosis (is_marker_for)	AllianceGenome	DOID:5082 (is_marker_for)	0.01308	4	82	F5,CD163,LGALS3,CSF1R
Keloid	DisGeNET Curated	C0022548	0.01408	3	35	S100A4,S100A10,TPSB2
Colonic Neoplasms	DisGeNET Curated	C0009375	0.01426	5	152	CDKN1A,RHOJ,ACTG2,F5,S100A4
neuroblastoma (is_marker_for)	AllianceGenome	DOID:769 (is_marker_for)	0.01497	2	8	MTFP1,ALOX5AP
coronary restenosis (is_implicated_in)	AllianceGenome	DOID:4247 (is_implicated_in)	0.01497	2	8	ITGB2,UCP3
sarcoidosis (is_marker_for)	AllianceGenome	DOID:11335 (is_marker_for)	0.01497	2	8	CDKN1A,CD14
response to atorvastatin, Myalgia	GWAS	EFO_0010124, HP_0003326	0.01497	2	8	RHOBTB1,MYOM2
Malignant tumor of colon	DisGeNET Curated	C0007102	0.01613	5	159	CDKN1A,RHOJ,ACTG2,F5,S100A4
adult T-cell leukemia/lymphoma (is_marker_for)	AllianceGenome	DOID:0050523 (is_marker_for)	0.01808	2	9	CD163,CD68
plexin-B2 measurement	GWAS	EFO_0021867	0.01808	2	9	MRC1,FCGR2B
invasive ductal carcinoma (is_marker_for)	AllianceGenome	DOID:3008 (is_marker_for)	0.01808	3	40	INHA,CLU,CD44
Mood Disorders	DisGeNET Curated	C0525045	0.01947	5	168	NTSR1,CLOCK,S100A10,BMAL1,GNB3
Alzheimer's disease (is_marker_for)	AllianceGenome	DOID:10652 (is_marker_for)	0.0199	6	257	EPHX1,FABP3,SLC8A2,CLU,C1QB,C5AR1
systemic lupus erythematosus (implicated_via_orthology)	AllianceGenome	DOID:9074 (implicated_via_orthology)	0.01998	3	42	CDKN1A,FCGR2B,C1QA
apolipoprotein A 1 measurement	GWAS	EFO_0004614	0.02044	11	847	MYO5B,BCAT2,LCP1,ITGAM,TF,CD163,HEYL,FCGR2B,EEPD1,APLNR,LBH
abdominal aortic aneurysm (is_marker_for)	AllianceGenome	DOID:7693 (is_marker_for)	0.02077	2	10	MYH11,ITGAM
myocardial infarction (is_implicated_in)	AllianceGenome	DOID:5844 (is_implicated_in)	0.02077	4	99	F5,CD14,CLU,ALOX5AP
brain ischemia (biomarker_via_orthology)	AllianceGenome	DOID:2316 (biomarker_via_orthology)	0.0218	4	102	ITGAM,LGALS3,SLC8A2,CLU
Alcoholic Intoxication, Chronic	DisGeNET Curated	C0001973	0.0218	6	268	EPHX1,NTSR1,CLOCK,TF,KANK1,PER3
Acute Promyelocytic Leukemia	DisGeNET Curated	C0023487	0.0218	3	46	ITGAM,ITGB2,CD44
Posterior Choroidal Artery Infarction	DisGeNET Curated	C0887799	0.0218	2	11	F5,ALOX5AP
Cerebral Infarction, Left Hemisphere	DisGeNET Curated	C0751010	0.0218	2	11	F5,ALOX5AP
Anterior Choroidal Artery Infarction	DisGeNET Curated	C0751012	0.0218	2	11	F5,ALOX5AP
Cerebral Infarction, Right Hemisphere	DisGeNET Curated	C0751011	0.0218	2	11	F5,ALOX5AP
Subcortical Infarction	DisGeNET Curated	C0751014	0.0218	2	11	F5,ALOX5AP
Cerebral Infarction	DisGeNET Curated	C0007785	0.0218	2	11	F5,ALOX5AP
glomerulonephritis (is_implicated_in)	AllianceGenome	DOID:2921 (is_implicated_in)	0.0218	2	11	FCGR2B,C1QA
Diarrhea	DisGeNET Curated	C0011991	0.0218	2	11	MYO5B,CD14
Hematologic Neoplasms	DisGeNET Curated	C0376545	0.02577	2	12	CSF1R,HSPA5
developmental and epileptic encephalopathy (implicated_via_orthology)	AllianceGenome	DOID:0112202 (implicated_via_orthology)	0.03002	2	13	STXBP1,MX2
metabolic syndrome	GWAS	EFO_0000195	0.03299	5	200	BCAT2,LCP1,HEYL,BMAL1,CD68
peripheral arterial disease	GWAS	EFO_0004265	0.03299	3	54	LCP1,F5,BMAL1
iron biomarker measurement, transferrin saturation measurement	GWAS	EFO_0004461, EFO_0006333	0.03299	2	14	TF,TFRC
autosomal dominant polycystic kidney disease (is_marker_for)	AllianceGenome	DOID:898 (is_marker_for)	0.03299	2	14	CDKN1A,CD14
anemia (is_implicated_in)	AllianceGenome	DOID:2355 (is_implicated_in)	0.03299	2	14	EPHX1,TF
hypertension (is_implicated_in)	AllianceGenome	DOID:10763 (is_implicated_in)	0.03358	4	120	FABP3,CD14,CLU,GNB3
sex hormone-binding globulin measurement	GWAS	EFO_0004696	0.03588	15	1552	CDKN1A,EPHX1,TMEM176B,SREBF1,CRPPA,CLOCK,CD163,SMYD2,SLC38A2,BMAL1,NUDT4,CD68,SPARCL1,ASB2,EXOC4
renal cell carcinoma (is_marker_for)	AllianceGenome	DOID:4450 (is_marker_for)	0.04057	4	128	TFRC,KANK1,CSF1R,CD44
transferrin saturation measurement	GWAS	EFO_0006333	0.04057	2	16	TF,TFRC
Polyposis, Adenomatous Intestinal	DisGeNET Curated	C2713442	0.04057	2	16	F5,CD44
Familial Intestinal Polyposis	DisGeNET Curated	C2713443	0.04057	2	16	F5,CD44
Dementia	DisGeNET Curated	C0497327	0.04447	2	17	TYROBP,CSF1R
Adenomatous Polyposis Coli	DisGeNET Curated	C0032580	0.04447	2	17	F5,CD44
food allergy measurement	GWAS	EFO_0007016	0.04447	2	17	ITGA6,RHOBTB1
triglycerides:total lipids ratio, very low density lipoprotein cholesterol measurement	GWAS	EFO_0008317, EFO_0020947	0.04662	5	224	BCAT2,CRPPA,LCP1,ITGAM,EEPD1
