# Supplementary material for: Simulated Microgravity Alters Gene Regulation Linked to Immunity and Cardiovascular Disease
Source: Genes (Basel). 2024 Jul 24;15(8):975. doi: 10.3390/genes15080975 (PMC11353732; doi:10.3390/genes15080975)
Supplement: Supplementary file 1 [file genes-15-00975-s001.zip › Suppl materials/Table S4.xlsx]

## Sheet: Table S4
Name	Source	ID	FDR	No. of DEGs	Hit Count in Genome	Hit in Query List
palm oil	CTD	ctd:C041786	1.353e-23	53	1719	CDKN1A,CRISPLD2,MRC1,MYH11,TMEM176B,SREBF1,ITGA6,BCAT2,COL5A3,LCP1,ITGAM,ITGB2,TF,AQP7,CD163,LGALS3,LAPTM5,TFRC,S100A4,CD93,BCL6B,TYROBP,S100A10,GSTZ1,HEYL,ADHFE1,BMAL1,NUDT4,CSF1R,RHOBTB1,CD14,P2RX4,FCGR2B,MTUS1,CLU,UCP3,APLNR,CD44,KCNMA1,CD68,C1QA,C1QB,C1QC,SPARCL1,C5AR1,ASB2,DOT1L,FHL2,ALOX5AP,DKK3,CA4,NCKAP1L,RASD2
Dimethylnitrosamine	CTD	ctd:D004128	7.856e-11	28	865	CDKN1A,EPHX1,PHLDA1,ARL11,SREBF1,LCP1,F5,ITGB2,AQP7,LGALS3,GSN,LAPTM5,PPP1R3C,TYROBP,S100A10,ADHFE1,KANK1,CSF1R,CD44,LBH,CD68,C1QA,C1QB,C1QC,C5AR1,FHL2,NPAS2,NCKAP1L
1-Naphthylisothiocyanate	CTD	ctd:D015058	4.819e-10	27	871	CDKN1A,WEE1,ARL11,SREBF1,LCP1,ITGAM,F5,ITGB2,AQP7,CD163,LGALS3,LAPTM5,PPP1R3C,TYROBP,S100A10,ADHFE1,KANK1,CSF1R,CLU,LBH,CD68,C1QA,C1QB,C1QC,C5AR1,FHL2,NPAS2
pyrachlostrobin	CTD	ctd:C513428	3.845e-09	25	810	CDKN1A,EPHX1,CRISPLD2,CALHM5,LIMD1,RHOJ,MYO5B,ITGA6,COL5A3,LCP1,ITGAM,F5,ITGB2,LGALS3,GSN,LAPTM5,TYROBP,KANK1,CSF1R,CD68,C1QA,C1QB,C1QC,C5AR1,HADH
Streptozocin	CTD	ctd:D013311	3.835e-08	23	756	CDKN1A,EPHX1,WEE1,SREBF1,BCKDHA,ITGAM,ITGB2,AQP7,CD163,LGALS3,LAPTM5,TFRC,PPP1R3C,TYROBP,CSF1R,CLU,UCP3,CD68,C1QA,C1QB,C1QC,HSPA5,NPAS2
bexarotene	CTD	ctd:C095105	5.45e-08	18	437	CDKN1A,EPHX1,MRC1,SREBF1,TF,AQP7,LGALS3,FABP3,S100A10,TGM1,CSF1R,PER2,CD14,FCGR2B,KCNMA1,CD68,C1QB,ATP4A
amphotericin B, deoxycholate drug combination	CTD	ctd:C059765	4.708e-07	16	379	COL5A3,LCP1,LGALS3,LAPTM5,S100A4,TYROBP,CD14,SLC41A3,CLU,CD44,LBH,CD68,C1QA,C1QB,C1QC,ALOX5AP
Diuron	CTD	ctd:D004237	6.54e-07	32	1735	EPHX1,MRC1,MYH11,TMEM176B,RHOJ,PI16,ARL11,ITGA6,ACTG2,COL5A3,PAQR6,TF,AQP7,CD163,LGALS3,GSN,TFRC,PIK3IP1,S100A4,PPP1R3C,CD93,S100A10,KANK1,PER2,EEPD1,CD44,C1QA,C1QB,C1QC,SPARCL1,FHL2,HSPA5
Doxorubicin	CTD	ctd:D004317	9.174e-07	32	1767	CDKN1A,EPHX1,RHOJ,WEE1,PPP1R14C,BCAT2,MTFP1,TF,LGALS3,GSN,FABP3,TFRC,SLC38A2,KANK1,NUDT4,CD14,FCGR2B,CLU,UCP3,APLNR,CD44,CD68,C1QA,MYOM2,HADH,ASB2,FHL2,ATP2A1,HSPA5,DKK3,EXOC4,NCKAP1L
1,2,5,6-dibenzanthracene	CTD	ctd:C026486	9.174e-07	22	837	CDKN1A,EPHX1,TSPAN18,RCAN1,WEE1,COL5A3,TEF,CLOCK,LGALS3,TRIM16,PPP1R3C,BCL6B,TYROBP,S100A10,TGM1,HEYL,BMAL1,PER3,PER2,C1QB,EXOC4,RASD2
Isoproterenol	CTD	ctd:D007545	1.043e-06	24	1016	CDKN1A,MRC1,LIMD1,RHOJ,PHLDA1,PPP1R14C,GNG2,ACTG2,ITGAM,CD163,LGALS3,FABP3,TFRC,S100A4,CITED4,BMAL1,PER3,CD14,FCGR2B,CLU,UCP3,LBH,HSPA5,CA4
Water Pollutants, Chemical	CTD	ctd:D014874	1.61e-06	19	635	CDKN1A,MRC1,INHA,BCKDHA,CLOCK,ITGB2,GSN,FABP3,TRIM16,PPP1R3C,BMAL1,PER3,PER2,CLU,EEPD1,ATP2A1,RPL3,DKK3,NPAS2
vinylidene chloride	CTD	ctd:C029297	3.612e-06	28	1475	CDKN1A,EPHX1,PHLDA1,WEE1,BCAT2,BCKDHA,ITGAM,ITGB2,LGALS3,FABP3,LAPTM5,TYROBP,GSTZ1,ADHFE1,KANK1,CD14,P2RX4,FCGR2B,CD44,CD68,C1QA,C1QB,C1QC,MYOM2,C5AR1,ATP4A,ALOX5AP,CA4
AC1O4QI2	Stitch	CID006398444	4.069e-06	10	137	ITGA6,ITGAM,ITGB2,LGALS3,TFRC,CD93,CD14,CD44,CD68,C5AR1
benzo(b)fluoranthene	CTD	ctd:C006703	7.954e-06	28	1539	CDKN1A,EPHX1,TSPAN18,LEO1,PHLDA1,WEE1,ITGA6,COL5A3,TEF,CLOCK,TF,LGALS3,FABP3,TRIM16,S100A4,PPP1R3C,CD93,BCL6B,BMAL1,STXBP1,PER3,PER2,APLNR,ASB2,FHL2,TPSB2,EXOC4,RASD2
Chloroprene	CTD	ctd:D002737	8.825e-06	26	1348	CDKN1A,EPHX1,CALHM5,TSPAN18,LEO1,WEE1,RAPGEF5,GNG2,BCKDHA,TEF,ITGAM,F5,CD163,NRP2,S100A4,PPP1R3C,CD93,BCL6B,BMAL1,RHOBTB1,PER3,PER2,MTUS1,APLNR,LBH,NPAS2
GW 4064	CTD	ctd:C412815	1.267e-05	15	438	CDKN1A,CRISPLD2,NTSR1,SREBF1,ITGAM,TF,GSN,PPP1R3C,HEYL,ADHFE1,CSF1R,TMEM179,CD68,ASB2,RPL3L
9,10-Dimethyl-1,2-benzanthracene	CTD	ctd:D015127	2.958e-05	22	1046	CDKN1A,EPHX1,LIMD1,SREBF1,ACTG2,COL5A3,LGALS3,SMYD2,GSN,TFRC,CD93,SLC38A2,CITED4,CLU,C1QB,C1QC,SPARCL1,HADH,FHL2,GPSM1,RPL3,HSPA5
Etiocobalamin	Stitch	CID006450878	3.42e-05	10	177	ITGAM,ITGB2,TF,CD14,CD44,C1QA,C1QB,C1QC,SPARCL1,C5AR1
Ascorbic Acid	CTD	ctd:D001205	3.42e-05	17	628	CDKN1A,EPHX1,MYH11,TMEM176B,RCAN1,PHLDA1,SREBF1,TF,LGALS3,TFRC,S100A4,S100A10,CD14,CLU,CD44,SPARCL1,HSPA5
rosiglitazone	CTD	ctd:C089730	3.669e-05	27	1571	CDKN1A,EPHX1,PHLDA1,SREBF1,ACTG2,COL5A3,F5,TF,AQP7,GSN,FABP3,NRP2,TFRC,PPP1R3C,GSTZ1,CLU,UCP3,CD44,LINGO4,CD68,SPARCL1,HADH,ASB2,GNB3,HSPA5,CA4,RASD2
Ozone	CTD	ctd:D010126	4.127e-05	24	1273	CDKN1A,EPHX1,PHLDA1,SREBF1,BCKDHA,TEF,ITGAM,ITGB2,TF,CD163,LGALS3,FABP3,NRP2,TFRC,S100A4,TGM1,CSF1R,STXBP1,PER2,CD14,CLU,CD44,C5AR1,HSPA5
AC1L9IGO	Stitch	CID000445722	4.142e-05	10	184	ITGAM,F5,ITGB2,CD93,CD14,FCGR2B,CLU,C1QA,C1QB,C5AR1
wartmannin	Stitch	CID000005691	4.142e-05	19	811	CDKN1A,MYH11,MYO5B,SREBF1,ACTG2,ITGAM,ITGB2,TF,LGALS3,TFRC,SLC38A2,CD14,P2RX4,UCP3,APLNR,KCNMA1,C5AR1,RPL3,EXOC4
Melatonin	CTD	ctd:D008550	5.279e-05	11	243	CDKN1A,SREBF1,CLOCK,TF,TFRC,BMAL1,PER3,PER2,CD14,FCGR2B,HSPA5
Cocaine	CTD	ctd:D003042	6.311e-05	24	1314	MRC1,INHA,ACTG2,MTFP1,CLOCK,TF,GSN,NRP2,TFRC,CD93,BMAL1,STXBP1,PER3,PER2,MTUS1,CLU,APLNR,CD44,SPARCL1,GRIP2,GPSM1,HSPA5,CA4,NPAS2
3,4,5,3',4'-pentachlorobiphenyl	CTD	ctd:C023035	6.605e-05	23	1219	CDKN1A,EPHX1,TMEM176B,PHLDA1,SREBF1,TEF,LGALS3,NRP2,PIK3IP1,PPP1R3C,SLC38A2,S100A10,BMAL1,PER3,CD14,EEPD1,C1QA,C1QB,C1QC,RASL11B,SPARCL1,FHL2,MX2
tamibarotene	CTD	ctd:C061133	7.123e-05	16	596	CDKN1A,MYH11,WEE1,ITGAM,ITGB2,AQP7,GSN,S100A4,TYROBP,TGM1,FCGR2B,CD44,CD68,ASB2,ALOX5AP,MX2
Penicillamine	CTD	ctd:D010396	8.636e-05	8	111	SREBF1,CD163,TFRC,S100A4,CD14,CLU,HSPA5,ALOX5AP
Palivizumab	Drug Bank	DB00110	9.213e-05	4	10	FCGR2B,C1QA,C1QB,C1QC
Dichloroacetic Acid	CTD	ctd:D003999	0.0001038	20	967	EPHX1,CALHM5,RCAN1,PHLDA1,INHA,WEE1,SREBF1,MAP3K7CL,TEF,F5,TF,FABP3,TFRC,S100A10,GSTZ1,TGM1,PER3,EEPD1,SPARCL1,ASB2
tributyltin	CTD	ctd:C011559	0.0001038	14	465	CDKN1A,TSPAN18,SREBF1,ITGAM,ITGB2,TF,FABP3,TFRC,PPP1R3C,CD68,HADH,FHL2,HSPA5,DKK3
Trinitrobenzenesulfonic Acid	CTD	ctd:D014302	0.0001062	13	396	MRC1,NTSR1,LCP1,GSN,TRIM16,TYROBP,CD14,FCGR2B,CD44,C1QB,C1QC,ATP4A,RASD2
MF I	Stitch	CID000007871	0.0001081	9	163	MRC1,ITGAM,ITGB2,CD163,TFRC,CD93,CD14,CLU,CD44
p-trifluoromethylphenol	Stitch	CID000067874	0.0001081	8	118	ITGAM,ITGB2,CD93,TYROBP,CD14,FCGR2B,C1QA,C1QB
Bevacizumab	Drug Bank	DB00112	0.0001081	4	11	FCGR2B,C1QA,C1QB,C1QC
Tositumomab	Drug Bank	DB00081	0.0001081	4	11	FCGR2B,C1QA,C1QB,C1QC
Alemtuzumab	Drug Bank	DB00087	0.0001081	4	11	FCGR2B,C1QA,C1QB,C1QC
Efalizumab	Drug Bank	DB00095	0.0001081	4	11	FCGR2B,C1QA,C1QB,C1QC
Alefacept	Drug Bank	DB00092	0.0001081	4	11	FCGR2B,C1QA,C1QB,C1QC
Paclitaxel	CTD	ctd:D017239	0.000117	17	720	CDKN1A,MRC1,RAPGEF5,ITGAM,CD163,GSN,S100A4,BCL6B,NUDT4,CD14,FCGR2B,CLU,KCNMA1,CD68,C1QA,C1QB,C1QC
Vancomycin	CTD	ctd:D014640	0.0001311	19	906	CDKN1A,BCKDHA,LCP1,TF,LGALS3,LAPTM5,S100A4,SLC38A2,TYROBP,S100A10,GSTZ1,TGM1,ADHFE1,CD14,CLU,CD44,C1QA,C1QB,SPARCL1
Daclizumab	Drug Bank	DB00111	0.0001319	4	12	FCGR2B,C1QA,C1QB,C1QC
Natalizumab	Drug Bank	DB00108	0.0001319	4	12	FCGR2B,C1QA,C1QB,C1QC
Rituximab	Drug Bank	DB00073	0.0001319	4	12	FCGR2B,C1QA,C1QB,C1QC
Ibritumomab	Drug Bank	DB00078	0.0001319	4	12	FCGR2B,C1QA,C1QB,C1QC
Adalimumab	Drug Bank	DB00051	0.0001319	4	12	FCGR2B,C1QA,C1QB,C1QC
Gemtuzumab ozogamicin	Drug Bank	DB00056	0.0001319	4	12	FCGR2B,C1QA,C1QB,C1QC
Cetuximab	Drug Bank	DB00002	0.0001319	4	12	FCGR2B,C1QA,C1QB,C1QC
2oym	Stitch	CID015959255	0.0001458	5	29	ITGAM,CD93,SLC38A2,CD14,CD44
Aza Compounds	CTD	ctd:D001372	0.0001458	5	29	LCP1,CSF1R,C1QA,C1QB,C1QC
Petroleum	CTD	ctd:D010578	0.0001496	11	290	EPHX1,INHA,BCKDHA,GSN,FABP3,TRIM16,CLU,EEPD1,ATP2A1,RPL3,DKK3
n-butoxyethanol	CTD	ctd:C017096	0.0001588	15	581	CDKN1A,TP53I11,COL5A3,CD163,NRP2,LAPTM5,TFRC,CD93,TYROBP,S100A10,RHOBTB1,APLNR,CD68,C1QA,C1QB
Trastuzumab	Drug Bank	DB00072	0.000169	4	13	FCGR2B,C1QA,C1QB,C1QC
Basiliximab	Drug Bank	DB00074	0.000169	4	13	FCGR2B,C1QA,C1QB,C1QC
lithium chromate	Stitch	CID000026627	0.00017	11	296	PPP1R14C,PPP1R3C,SLC38A2,TGM1,SLC8A2,BMAL1,NUDT4,PER2,GNB3,ATP2A1,NPAS2
peroben	CTD	ctd:C008814	0.0001819	3	4	C1QA,C1QB,C1QC
Abciximab	Drug Bank	DB00054	0.000216	4	14	FCGR2B,C1QA,C1QB,C1QC
Etanercept	Drug Bank	DB00005	0.000216	4	14	FCGR2B,C1QA,C1QB,C1QC
Fnllp	Stitch	CID000119508	0.000216	4	14	ITGAM,ITGB2,CD14,C5AR1
NSC107658	Stitch	CID000002919	0.0002165	11	306	MYH11,MYO5B,ACTG2,BCKDHA,LCP1,ITGAM,ITGB2,GSN,FCGR2B,CD44,C5AR1
Silver	CTD	ctd:D012834	0.000225	28	1932	CDKN1A,EPHX1,RCAN1,RHOJ,ARL11,ACTG2,COL5A3,BCKDHA,PAQR6,LCP1,TF,TRIM16,PPP1R3C,GSTZ1,SLC8A2,KANK1,BMAL1,STXBP1,PER3,CD14,CLU,CD68,RASL11B,DOT1L,GNB3,HSPA5,ALOX5AP,MX2
Muromonab	Drug Bank	DB00075	0.0002794	4	15	FCGR2B,C1QA,C1QB,C1QC
Nystatine [1400-61-9]; Up 200; 4.4uM; HL60; HT_HG-U133A	Broad Institute CMAP Up	2500_UP	0.0002831	9	195	ACTG2,TLR8,NRP2,HEYL,PER3,PER2,CLU,RASL11B,NCKAP1L
diethyl maleate	CTD	ctd:C014476	0.0002945	11	318	CDKN1A,SREBF1,TF,GSN,PPP1R3C,BCL6B,CITED4,PER3,PER2,HSPA5,MX2
retinoic acid; Up 200; 1uM; HL60; HT_HG-U133A	Broad Institute CMAP Up	1152_UP	0.0002945	8	145	RCAN1,PHLDA1,NTSR1,ITGA6,ITGAM,F5,ALOX5AP,MX2
9cRA	Stitch	CID000005538	0.0003033	26	1735	CDKN1A,MYH11,ITGA6,ACTG2,ITGAM,ITGB2,TF,LGALS3,LAPTM5,PIK3IP1,TRIM16,PPP1R3C,S100A10,GSTZ1,TGM1,SLC8A2,ADHFE1,BMAL1,CSF1R,PER2,CD14,UCP3,CD44,LINGO4,ASB2,NPAS2
Indoles	CTD	ctd:D007211	0.0005081	5	39	LCP1,CSF1R,C1QA,C1QB,C1QC
sulforafan	CTD	ctd:C016766	0.0006055	13	494	CDKN1A,EPHX1,SREBF1,ITGA6,ITGAM,ITGB2,TFRC,TYROBP,CD14,CLU,CD68,HSPA5,ALOX5AP
Simvastatin	CTD	ctd:D019821	0.0006666	14	581	CDKN1A,INHA,GNG2,SREBF1,ITGAM,ITGB2,TF,TFRC,CD14,CD44,LBH,C5AR1,HSPA5,ALOX5AP
Tetracycline	CTD	ctd:D013752	0.0006695	15	668	EPHX1,WEE1,RAPGEF5,NTSR1,SREBF1,BCKDHA,TUT1,TF,LGALS3,PPP1R3C,BCL6B,HEYL,CLU,HADH,ALOX5AP
IMM 125	CTD	ctd:C082770	0.0006828	4	19	C1QA,C1QB,C1QC,C5AR1
sodium arsenate	CTD	ctd:C009277	0.0007986	25	1719	EPHX1,MRC1,MYH11,RHOJ,BCAT2,TUT1,CLOCK,CD163,FABP3,NRP2,TRIM16,CD93,SLC38A2,TGM1,ADHFE1,CITED4,PER3,MTUS1,EEPD1,LBH,C1QB,C1QC,SPARCL1,HADH,HSPA5
sodium bichromate	CTD	ctd:C016104	0.0008809	24	1614	CDKN1A,EPHX1,PHLDA1,WEE1,SREBF1,F5,AQP7,CD163,LGALS3,TFRC,PIK3IP1,CD93,BCL6B,S100A10,GSTZ1,TGM1,ADHFE1,CSF1R,CD14,CD44,C1QA,HSPA5,EXOC4,NPAS2
Pregnenolone Carbonitrile	CTD	ctd:D011285	0.000905	23	1504	CDKN1A,EPHX1,RCAN1,SREBF1,BCAT2,TEF,AQP7,TFRC,PPP1R3C,SLC38A2,TGM1,ADHFE1,KANK1,BMAL1,PER3,PER2,CLU,C1QB,SPARCL1,RPL3,ATP4A,MX2,NPAS2
Polyethylene Glycols	CTD	ctd:D011092	0.0009285	9	230	PHLDA1,WEE1,NTSR1,TF,BMAL1,CSF1R,PER3,KCNMA1,LBH
canola oil	CTD	ctd:C061996	0.0009381	7	122	CDKN1A,SREBF1,ITGB2,GSN,NRP2,CSF1R,MX2
Diethylstilbestrol	CTD	ctd:D004054	0.001113	21	1304	CDKN1A,EPHX1,CRISPLD2,INHA,GNG2,SREBF1,ITGA6,ACTG2,COL5A3,LGALS3,FABP3,PIK3IP1,TYROBP,CSF1R,CD14,FCGR2B,CLU,CD44,CD68,C1QA,FHL2
KB-R7943	Stitch	CID004534086	0.001126	5	47	MYH11,RCAN1,SLC8A2,APLNR,ATP2A1
estradiol 17 beta-cypionate	CTD	ctd:C007630	0.001132	4	22	MRC1,ITGB2,CD163,TYROBP
Ketamine	CTD	ctd:D007649	0.001132	16	798	SREBF1,ACTG2,BCKDHA,TEF,TF,LAPTM5,PIK3IP1,S100A4,CLU,C1QA,C1QB,C1QC,RASL11B,HSPA5,CA4,RASD2
AC1Q6LQU	Stitch	CID000072380	0.001193	5	48	ACTG2,ITGAM,ITGB2,GSN,C5AR1
Diethylhexyl Phthalate	CTD	ctd:D004051	0.001193	24	1654	CDKN1A,EPHX1,INHA,PI16,SREBF1,ACTG2,BCAT2,TF,GSN,FABP3,TFRC,S100A4,S100A10,BMAL1,STXBP1,FCGR2B,CLU,CD44,KCNMA1,MYOM2,HADH,HSPA5,MX2,CA4
aniracetam	Stitch	CID000002196	0.001309	7	130	RHOJ,WEE1,ADHFE1,BMAL1,PER3,PER2,NPAS2
6-trans-leukotriene B4	Stitch	CID000000169	0.001479	9	247	EPHX1,MYH11,ACTG2,BCKDHA,ITGAM,ITGB2,C5AR1,ALOX5AP,TPSB2
lipopolysaccharide, E coli O55-B5	CTD	ctd:C482199	0.001515	24	1681	CDKN1A,EPHX1,CRISPLD2,MRC1,TSPAN18,RCAN1,PHLDA1,GNG2,TF,CD163,LGALS3,FABP3,CD93,SLC38A2,ADHFE1,CSF1R,CD14,CLU,C1QA,C1QB,C1QC,GRIP2,HSPA5,NCKAP1L
Murametide	Stitch	CID000133276	0.001643	3	8	ITGAM,ITGB2,TFRC
N-acetylhexosamine	Stitch	CID000000899	0.001681	12	472	MRC1,ITGA6,ITGAM,F5,ITGB2,TF,LGALS3,NRP2,CSF1R,CD14,CD44,MX2
benzyloxycarbonylleucyl-leucyl-leucine aldehyde	CTD	ctd:C072553	0.00174	13	558	EPHX1,TMEM176B,MYO5B,PPP1R14C,ITGAM,TFRC,CITED4,CD14,MTUS1,C1QB,ASB2,FHL2,HSPA5
fumonisin B1	CTD	ctd:C056933	0.00174	10	322	CDKN1A,EPHX1,TMEM176B,PHLDA1,SREBF1,S100A10,GSTZ1,CLU,C1QA,C1QB
Dasatinib	CTD	ctd:D000069439	0.001821	12	478	CDKN1A,EPHX1,CRISPLD2,MYH11,ITGA6,ACTG2,ITGAM,NRP2,PPP1R3C,CSF1R,CLU,LBH
Kainic Acid	CTD	ctd:D007608	0.001821	8	194	MYO5B,ITGAM,NRP2,TYROBP,NUDT4,CD68,C1QB,ALOX5AP
Smoke	CTD	ctd:D012906	0.001821	17	937	CDKN1A,EPHX1,PHLDA1,PPP1R14C,TP53I11,GSN,FABP3,LAPTM5,TFRC,TGM1,KANK1,CSF1R,PER2,CD14,CLU,CD44,HSPA5
BIRB 796	CTD	ctd:C452139	0.001895	5	54	MYH11,ACTG2,FCGR2B,C1QA,C1QB
Carmustine	CTD	ctd:D002330	0.002002	12	484	CDKN1A,EPHX1,PHLDA1,ACTG2,COL5A3,BMAL1,APLNR,CD44,CD68,HADH,FHL2,NPAS2
Vinblastine	CTD	ctd:D014747	0.002038	9	261	CDKN1A,INHA,KANK1,NUDT4,CD14,FCGR2B,CD44,HADH,DKK3
Curcumin	CTD	ctd:D003474	0.002056	16	850	CDKN1A,SREBF1,LCP1,ITGAM,TF,GSN,TFRC,TRIM16,TYROBP,CSF1R,PER2,CD14,CD44,C1QA,C1QB,HSPA5
H-7 dihydrochloride; Up 200; 100uM; PC3; HT_HG-U133A	Broad Institute CMAP Up	5968_UP	0.002056	8	199	RAPGEF5,NTSR1,TP53I11,ACTG2,LAPTM5,KCNMA1,ALOX5AP,DKK3
undecane	CTD	ctd:C022884	0.002056	8	199	CDKN1A,MYH11,COL5A3,CD93,TGM1,CD14,FCGR2B,SPARCL1
pentafluorobenzyl alcohol	Stitch	CID000009923	0.002154	4	27	ITGAM,TGM1,ADHFE1,C5AR1
pseudocumene	CTD	ctd:C010313	0.002167	8	201	CDKN1A,CRISPLD2,MYH11,BCKDHA,CD93,FCGR2B,SPARCL1,DKK3
Nitric Oxide	CTD	ctd:D009569	0.00221	10	336	CDKN1A,COL5A3,ITGB2,GSN,TFRC,CSF1R,CD14,HADH,RPL3,HSPA5
tartarate	Stitch	CID000000875	0.00221	9	266	RCAN1,ITGAM,LGALS3,TYROBP,CSF1R,CD14,CD44,CD68,FHL2
Phthalic Acids	CTD	ctd:D010795	0.002213	15	762	EPHX1,CRISPLD2,MRC1,TMEM176B,INHA,ITGA6,FABP3,TFRC,STXBP1,MTUS1,EEPD1,C1QA,MYOM2,RPL3,NPAS2
calcium carbonate	Stitch	CID000010112	0.002239	8	203	CDKN1A,RHOJ,ITGA6,ITGAM,ITGB2,SMYD2,TGM1,TPSB2
fluorescein isothiocyanate	Stitch	CID000018730	0.002322	7	147	ACTG2,ITGAM,ITGB2,TFRC,CD14,CD44,ATP2A1
JP8 aviation fuel	CTD	ctd:C098607	0.002486	11	419	CDKN1A,MYH11,INHA,BCKDHA,FABP3,CD93,TGM1,CD14,FCGR2B,SPARCL1,DKK3
chrysene	CTD	ctd:C031180	0.002486	16	871	CDKN1A,EPHX1,CRISPLD2,TSPAN18,WEE1,COL5A3,TEF,F5,BCL6B,BMAL1,PER3,PER2,SPARCL1,TPSB2,EXOC4,RASD2
tesaglitazar	CTD	ctd:C501413	0.002486	12	502	PHLDA1,F5,AQP7,GSN,FABP3,NRP2,TGM1,CD14,CD44,C5AR1,HADH,ASB2
AC1Q5THZ	Stitch	CID000001959	0.002486	12	502	RCAN1,ACTG2,ITGAM,ITGB2,LGALS3,GSN,CD14,C5AR1,ATP2A1,HSPA5,ALOX5AP,TPSB2
Phenylephrine	CTD	ctd:D010656	0.002613	12	505	CDKN1A,TMEM176B,RCAN1,PHLDA1,INHA,BCKDHA,ADHFE1,PER2,CLU,FHL2,CA4,RASD2
vitamin D3	Stitch	CID000002735	0.002803	9	277	CDKN1A,ITGAM,TFRC,TYROBP,CSF1R,CD14,CLU,ATP2A1,NPAS2
nimesulide	CTD	ctd:C012655	0.002991	19	1202	CDKN1A,EPHX1,MRC1,RCAN1,SREBF1,TEF,LCP1,TFRC,PPP1R3C,GSTZ1,ADHFE1,NUDT4,CSF1R,CD14,CD68,C1QA,C1QB,C1QC,HSPA5
NA-1	Stitch	CID000446091	0.00309	5	62	RHOJ,ITGAM,ITGB2,FCGR2B,CLU
AC1L1G9T	Stitch	CID000003591	0.003137	11	433	ITGA6,ACTG2,BCKDHA,LCP1,ITGAM,ITGB2,CD93,CD14,FCGR2B,CD44,C5AR1
fluorescein	Stitch	CID000016850	0.003249	7	157	F5,GSN,TFRC,CD14,CD44,KCNMA1,C5AR1
Rgds Peptide	Stitch	CID000107775	0.003342	6	106	ITGAM,F5,ITGB2,CD44,C1QA,C1QB
Coal Tar	CTD	ctd:D003033	0.003437	10	360	CDKN1A,EPHX1,WEE1,TEF,LGALS3,BMAL1,PER3,PER2,CA4,EXOC4
magnesium hydroxide	Stitch	CID000014791	0.003437	6	107	ITGAM,ITGB2,TFRC,CD93,CD14,C5AR1
eicosane	Stitch	CID000008222	0.003437	6	107	ITGA6,ITGAM,ITGB2,TFRC,CD14,CD44
zinc borate	Stitch	CID000159268	0.003566	4	32	WEE1,BMAL1,PER2,NPAS2
isocycloheximide	Stitch	CID000002900	0.003566	16	905	CDKN1A,ACTG2,COL5A3,ITGAM,ITGB2,TF,TFRC,TRIM16,CD93,SLC38A2,CD14,CLU,CD44,C5AR1,RPL3,HSPA5
muraglitazar	CTD	ctd:C500085	0.003693	11	444	PHLDA1,SREBF1,F5,AQP7,GSN,NRP2,TGM1,CD44,C5AR1,HADH,ASB2
Mustard Gas	CTD	ctd:D009151	0.003694	20	1341	CDKN1A,PHLDA1,ITGA6,LCP1,ITGB2,S100A4,CD93,SLC38A2,TGM1,CD14,FCGR2B,CLU,CD44,KCNMA1,LBH,CD68,C5AR1,DOT1L,HSPA5,EXOC4
Methylene Chloride	CTD	ctd:D008752	0.00383	7	163	WEE1,TEF,CLOCK,SLC38A2,BMAL1,PER3,NPAS2
Buspirone	CTD	ctd:D002065	0.00383	13	622	EPHX1,RCAN1,SREBF1,ITGA6,TEF,LCP1,ITGB2,LGALS3,NUDT4,CSF1R,CD68,C1QB,HSPA5
DMPD	Stitch	CID000007472	0.00383	4	33	F5,TGM1,KCNMA1,HADH
ferric pyrophosphate	CTD	ctd:C049051	0.00383	2	2	TF,TFRC
tyrphostin 8	Stitch	CID000092970	0.00383	2	2	TF,TFRC
titanium(IV) transferrin	CTD	ctd:C117091	0.00383	2	2	TF,TFRC
clodronate	Stitch	CID000025419	0.003929	5	67	ITGAM,ITGB2,CD163,TGM1,CD68
3,4,3',4'-tetrachlorobiphenyl	CTD	ctd:C028451	0.004133	11	453	WEE1,TP53I11,TEF,F5,SLC38A2,RHOBTB1,PER3,PER2,CLU,CD44,C5AR1
gadolinium chloride	CTD	ctd:C038958	0.00416	5	68	SREBF1,ITGB2,CD163,CD68,HSPA5
Toxins, Biological	CTD	ctd:D014118	0.004298	13	632	CDKN1A,RCAN1,ITGA6,LCP1,ITGAM,GSN,CD14,UCP3,CD44,C1QA,C1QB,C1QC,HSPA5
nickel sulfate	CTD	ctd:C029938	0.004405	22	1600	CDKN1A,RCAN1,PHLDA1,ACTG2,MAP3K7CL,LGALS3,GSN,FABP3,NRP2,TFRC,TRIM16,S100A10,RHOBTB1,FCGR2B,MTUS1,CD68,C1QA,C1QB,C1QC,HSPA5,ALOX5AP,NPAS2
beta-Naphthoflavone	CTD	ctd:D019324	0.004415	15	828	CDKN1A,EPHX1,RCAN1,SREBF1,TEF,CLOCK,LGALS3,SLC38A2,KANK1,BMAL1,PER2,MTUS1,RASL11B,FHL2,HSPA5
NSC381866	Stitch	CID000002287	0.004415	7	169	ITGAM,TF,TLR8,NRP2,TFRC,ATP2A1,ATP4A
resiquimod	Stitch	CID000159603	0.004463	6	115	MRC1,ITGAM,TLR8,CD14,FCGR2B,MX2
monochloroacetic acid	Stitch	CID000000300	0.004463	6	115	ITGAM,TYROBP,ADHFE1,CD14,CD68,TPSB2
Ethanol	CTD	ctd:D000431	0.004538	22	1607	CDKN1A,EPHX1,MYO5B,SREBF1,ACTG2,TF,CD163,FABP3,TFRC,S100A4,BCL6B,STXBP1,PER2,CD14,FCGR2B,CLU,KCNMA1,C1QB,RASL11B,GRIP2,HSPA5,CA4
Hexetidine [141-94-6]; Up 200; 11.8uM; MCF7; HT_HG-U133A	Broad Institute CMAP Up	3318_UP	0.004605	7	171	RCAN1,PHLDA1,TP53I11,ITGAM,GSN,PIK3IP1,CD44
PCI 5002	CTD	ctd:C568608	0.004605	14	735	CDKN1A,CRISPLD2,RCAN1,PHLDA1,WEE1,TUT1,NRP2,SLC38A2,BMAL1,MTUS1,CLU,UCP3,C5AR1,HSPA5
p-toluidine	Stitch	CID000007813	0.004771	5	71	ITGAM,CD44,C5AR1,ATP2A1,TPSB2
Apomab	Stitch	CID000072231	0.004808	4	36	ITGAM,TLR8,TFRC,FCGR2B
fullerene C60	CTD	ctd:C069837	0.004808	21	1498	CDKN1A,GNG2,SREBF1,TP53I11,TEF,ITGAM,PIK3IP1,TRIM16,ADHFE1,BMAL1,NUDT4,CSF1R,RHOBTB1,PER3,PER2,EEPD1,C1QC,MYOM2,GPSM1,ATP2A1,RPL3
chlorotic	Stitch	CID000065558	0.004904	3	13	LCP1,TF,KCNMA1
Valsartan	CTD	ctd:D000068756	0.005116	6	119	MRC1,RCAN1,CD163,PPP1R3C,MTUS1,CD68
Particulate Matter	CTD	ctd:D052638	0.005146	23	1748	CDKN1A,CRISPLD2,MRC1,SREBF1,ACTG2,ITGAM,TF,GSN,TFRC,S100A4,CD93,BCL6B,TGM1,RHOBTB1,PER2,CLU,CD44,LBH,CD68,C1QB,GNB3,HSPA5,NPAS2
Ciguatoxins	CTD	ctd:D002922	0.005174	15	846	CDKN1A,EPHX1,PHLDA1,RAPGEF5,PPP1R14C,SREBF1,LCP1,TF,GSN,TFRC,SLC38A2,TGM1,NUDT4,RHOBTB1,CD14
caffeic acid phenethyl ester	CTD	ctd:C055494	0.005178	9	311	CDKN1A,RCAN1,ITGAM,CLOCK,SLC38A2,PER3,CD14,MTUS1,CA4
Fluticasone propionate [80474-14-2]; Up 200; 8uM; HL60; HT_HG-U133A	Broad Institute CMAP Up	2928_UP	0.005775	7	179	CRISPLD2,RCAN1,CD163,GSN,PIK3IP1,KANK1,C5AR1
ropivacaine	CTD	ctd:C037663	0.005972	3	14	ITGAM,ITGB2,CLU
Trichostatin A, from Streptomyces sp.; Up 200; 0.1uM; PC3; HT_HG-U133A	Broad Institute CMAP Up	3688_UP	0.006076	7	181	CDKN1A,CRISPLD2,TP53I11,GSN,BMAL1,CLU,LBH
MRK 003	CTD	ctd:C523799	0.006076	14	760	MRC1,TMEM176B,COL5A3,LGALS3,GSN,PIK3IP1,TRIM16,S100A4,TYROBP,HEYL,FCGR2B,KCNMA1,ALOX5AP,TPSB2
pentanal	CTD	ctd:C046012	0.006076	21	1530	MYH11,TSPAN18,GNG2,TEF,CLOCK,F5,ITGB2,TF,SLC8A2,CITED4,CSF1R,PER3,PER2,KCNMA1,LBH,ASB2,FHL2,ATP4A,DKK3,CA4,RASD2
CI 1044	CTD	ctd:C418118	0.006076	5	76	TF,BMAL1,CD14,FCGR2B,C1QB
methoxyacetic acid	Stitch	CID000012251	0.00673	4	40	LGALS3,TGM1,ADHFE1,CLU
ferric chloride hexahydrate	Stitch	CID000024810	0.00673	4	40	RHOJ,F5,TF,TFRC
Sudan III	Stitch	CID005809667	0.006755	5	78	PHLDA1,SREBF1,UCP3,CD44,CD68
9-OH-B220	Stitch	CID000130705	0.006764	6	127	ITGAM,LGALS3,CD93,CD14,FCGR2B,CD44
Atorvastatin Calcium	CTD	ctd:D000069059	0.00685	7	186	CDKN1A,SREBF1,ITGAM,F5,ITGB2,TFRC,CD14
ferric oxide	CTD	ctd:C000499	0.00685	7	186	CDKN1A,RCAN1,PHLDA1,TF,TFRC,PER2,CD14
HPMN	Stitch	CID000063029	0.00685	3	15	ITGAM,ITGB2,C5AR1
RP 55778	Stitch	CID000121869	0.00685	3	15	ITGAM,ITGB2,CD44
NSC239129	Stitch	CID000084597	0.00685	3	15	C1QA,C1QB,ATP2A1
NSC613009	Stitch	CID000003800	0.007425	6	130	ACTG2,LCP1,ITGAM,ITGB2,GSN,CD14
tert-Butylhydroperoxide	CTD	ctd:D020122	0.007658	23	1808	CDKN1A,EPHX1,CRISPLD2,MRC1,PHLDA1,WEE1,ITGA6,ACTG2,LCP1,GSN,LAPTM5,TFRC,TRIM16,S100A4,PPP1R3C,GSTZ1,KANK1,CLU,CD68,HADH,FHL2,HSPA5,MX2
Puromycin Aminonucleoside	CTD	ctd:D011692	0.008028	7	192	CDKN1A,BCAT2,TF,UCP3,CD44,HADH,HSPA5
toluidine blue	Stitch	CID000007083	0.008028	5	82	ITGAM,CD14,CD44,C5AR1,ATP2A1
heme As	Stitch	CID006323354	0.008028	5	82	TF,BMAL1,PER2,KCNMA1,NPAS2
FB_5	Stitch	CID005317329	0.008056	3	16	CD93,C1QA,C1QB
Pergolide	CTD	ctd:D010479	0.008056	3	16	CDKN1A,FCGR2B,KCNMA1
decabromobiphenyl ether	CTD	ctd:C010902	0.008209	21	1574	CDKN1A,TSPAN18,PHLDA1,WEE1,CLOCK,ITGB2,FABP3,NRP2,TRIM16,GSTZ1,STXBP1,CD14,EEPD1,CD44,KCNMA1,C1QA,MYOM2,DOT1L,ATP2A1,MX2,NPAS2
Grgds	Stitch	CID000123811	0.008217	5	83	ITGA6,ITGAM,ITGB2,CD44,FHL2
Finasteride [98319-26-7]; Down 200; 10.8uM; HL60; HT_HG-U133A	Broad Institute CMAP Down	2206_DN	0.008217	7	194	TUT1,F5,GSN,CD93,PER2,MTUS1,C5AR1
Levonordefrin [829-74-3]; Down 200; 21.8uM; PC3; HT_HG-U133A	Broad Institute CMAP Down	5854_DN	0.008217	7	194	LIMD1,BCKDHA,TUT1,PAQR6,RHOBTB1,MTUS1,NPAS2
Polylysine	Stitch	CID000162282	0.008217	2	3	TF,TFRC
plaunotol	CTD	ctd:C047686	0.008217	2	3	ITGAM,ITGB2
bmep	Stitch	CID003081158	0.008217	2	3	TF,TFRC
LY 255283	CTD	ctd:C063823	0.008217	2	3	ITGAM,ITGB2
Medrysone [2668-66-8]; Down 200; 11.6uM; PC3; HT_HG-U133A	Broad Institute CMAP Down	3705_DN	0.008217	7	195	RCAN1,PHLDA1,NTSR1,MAP3K7CL,P2RX4,MTUS1,NPAS2
LY294002; Up 200; 10uM; PC3; HG-U133A	Broad Institute CMAP Up	429_UP	0.008217	7	195	CDKN1A,COL5A3,BCKDHA,TF,CD93,GSTZ1,BMAL1
ormosil	CTD	ctd:C510784	0.008257	6	135	PHLDA1,NTSR1,TF,CSF1R,KCNMA1,LBH
alpha-naphthylthiourea	Stitch	CID000736366	0.008257	5	84	MRC1,INHA,ITGAM,TF,ATP2A1
Glutathione	CTD	ctd:D005978	0.008257	9	340	CDKN1A,EPHX1,SREBF1,ITGAM,PPP1R3C,GSTZ1,CD14,CLU,HSPA5
Benoxinate hydrochloride [5987-82-6]; Up 200; 11.6uM; PC3; HT_HG-U133A	Broad Institute CMAP Up	3996_UP	0.008257	7	196	MYH11,TMEM176B,FABP3,PIK3IP1,CSF1R,RIMBP2,ALOX5AP
Rapamycin; Up 200; 0.1uM; HL60; HT_HG-U133A	Broad Institute CMAP Up	2681_UP	0.008257	7	196	PHLDA1,GSN,SLC8A2,MTUS1,UCP3,GNB3,NPAS2
4-hydroxy-2-nonenal	CTD	ctd:C027576	0.008282	14	798	CDKN1A,EPHX1,PHLDA1,ITGA6,ITGAM,GSN,CSF1R,CD14,FCGR2B,CD44,C5AR1,HSPA5,ALOX5AP,MX2
sulindac sulfide; Down 200; 50uM; MCF7; HG-U133A	Broad Institute CMAP Down	308_DN	0.008282	7	197	SREBF1,TP53I11,COL5A3,BCKDHA,MTUS1,CD44,MX2
Orlistat; Up 200; 10uM; MCF7; HT_HG-U133A	Broad Institute CMAP Up	6383_UP	0.008282	7	197	PHLDA1,F5,TF,PER2,RASL11B,C5AR1,MX2
Ifenprodil tartrate [23210-58-4]; Up 200; 8.4uM; MCF7; HT_HG-U133A	Broad Institute CMAP Up	5463_UP	0.008282	7	197	WEE1,RAPGEF5,TP53I11,TF,CSF1R,KCNMA1,DKK3
lead acetate	CTD	ctd:C008261	0.008282	23	1836	CDKN1A,CRISPLD2,MRC1,SREBF1,ITGA6,LCP1,F5,TF,TLR8,CD163,CD93,SLC38A2,S100A10,HEYL,KANK1,CSF1R,P2RX4,LBH,CD68,HSPA5,FHIP1A,TPSB2,MX2
Flunarizine dihydrochloride [30484-77-6]; Down 200; 8.4uM; HL60; HT_HG-U133A	Broad Institute CMAP Down	2381_DN	0.008282	7	198	CRISPLD2,PAQR6,F5,PPP1R3C,BMAL1,CSF1R,STXBP1
Metronidazole [443-48-1]; Up 200; 23.4uM; PC3; HG-U133A	Broad Institute CMAP Up	1921_UP	0.008282	7	198	CDKN1A,PHLDA1,RAPGEF5,TP53I11,COL5A3,PIK3IP1,ALOX5AP
cis-4,7,10,13,16,19-Docosahexaenoic acid ethyl ester; Down 200; 100uM; PC3; HG-U133A	Broad Institute CMAP Down	664_DN	0.008282	7	198	RCAN1,TP53I11,TUT1,CD93,RHOBTB1,GNB3,CA4
Tenoxicam [59804-37-4]; Up 200; 11.8uM; PC3; HT_HG-U133A	Broad Institute CMAP Up	4102_UP	0.008282	7	198	FABP3,PIK3IP1,TGM1,CSF1R,PER2,RASL11B,DKK3
Mephenesin [59-47-2]; Down 200; 22uM; PC3; HT_HG-U133A	Broad Institute CMAP Down	3675_DN	0.008282	7	198	RCAN1,PHLDA1,FABP3,BMAL1,PER3,RASL11B,NPAS2
Nisoxetine hydrochloride [57754-86-6]; Up 200; 13uM; MCF7; HT_HG-U133A	Broad Institute CMAP Up	6496_UP	0.008282	7	198	RCAN1,RAPGEF5,ITGAM,TLR8,FABP3,CD14,MX2
deguelin	CTD	ctd:C107676	0.008282	6	137	CDKN1A,MRC1,ITGAM,CD163,CD14,CD44
ICI182,780; Up 200; 1uM; PC3; HT_HG-U133A	Broad Institute CMAP Up	5969_UP	0.008759	7	200	NTSR1,ACTG2,F5,MTUS1,RASL11B,RIMBP2,ALOX5AP
2-(1'H-indolo-3'-carbonyl)thiazole-4-carboxylic acid methyl ester	CTD	ctd:C548651	0.008834	14	807	RHOJ,ITGA6,TEF,LGALS3,NRP2,PPP1R3C,SLC38A2,BMAL1,CD44,CD68,RASL11B,HADH,EXOC4,NPAS2
BIA 3-335	Stitch	CID004369285	0.008958	5	87	TF,S100A4,CD44,GNB3,CA4
Corticosterone	CTD	ctd:D003345	0.009206	8	272	CDKN1A,CRISPLD2,MYH11,RHOJ,SREBF1,ACTG2,TF,FABP3
Flavonoids	CTD	ctd:D005419	0.009313	17	1136	CDKN1A,INHA,PPP1R14C,ITGAM,TF,AQP7,LAPTM5,SLC38A2,S100A10,TGM1,BMAL1,PER2,CD14,UCP3,APLNR,HADH,DKK3
benz(a)anthracene	CTD	ctd:C030935	0.009467	18	1252	CDKN1A,EPHX1,TSPAN18,LEO1,WEE1,COL5A3,TEF,CLOCK,PPP1R3C,BCL6B,BMAL1,PER3,PER2,DOT1L,TPSB2,MX2,EXOC4,RASD2
Aldehydes	CTD	ctd:D000447	0.01044	13	720	TSPAN18,F5,TF,SLC8A2,CITED4,CSF1R,PER3,PER2,LBH,ASB2,FHL2,ATP4A,CA4
heme b	Stitch	CID000004973	0.01137	10	444	CDKN1A,ITGAM,TF,CD163,TFRC,GSTZ1,BMAL1,PER2,KCNMA1,NPAS2
sitrin	Stitch	CID003080651	0.01137	3	19	ITGAM,F5,ITGB2
Mbtcpp	Stitch	CID000000068	0.01137	4	49	RHOJ,KCNMA1,FHL2,MX2
Asbestos	CTD	ctd:D001194	0.01163	7	211	CDKN1A,EPHX1,ITGB2,TF,TFRC,CD68,RPL3L
ethanol	Stitch	CID000000702	0.01232	14	837	CDKN1A,ITGAM,ITGB2,TFRC,S100A4,GSTZ1,ADHFE1,CD14,P2RX4,KCNMA1,HADH,GPSM1,TPSB2,CA4
Diazinon	CTD	ctd:D003976	0.01266	20	1524	CDKN1A,EPHX1,CRISPLD2,TMEM176B,PHLDA1,WEE1,NTSR1,TP53I11,TUT1,ITGB2,AQP7,TLR8,HEYL,CITED4,CD44,GPSM1,RPL3,HSPA5,DKK3,MX2
isobutyrate	Stitch	CID000006590	0.013	4	51	BCAT2,BCKDHA,SLC38A2,TPSB2
Zinc Sulfate	CTD	ctd:D019287	0.013	13	739	CDKN1A,EPHX1,MYH11,TP53I11,LAPTM5,PPP1R3C,PER3,MTUS1,UCP3,RIMBP2,DOT1L,MX2,NPAS2
Sirolimus	CTD	ctd:D020123	0.01342	10	456	CDKN1A,MYH11,RCAN1,SREBF1,ITGAM,S100A4,CD68,C1QA,C1QC,HSPA5
Gallium	CTD	ctd:D005708	0.01342	2	4	TF,TFRC
ACMP	Stitch	CID000195600	0.01342	2	4	ADHFE1,CLU
M(1)G-deoxyribose	Stitch	CID000135888	0.01342	2	4	CDKN1A,EPHX1
GP531	Stitch	CID000164444	0.01342	2	4	ITGAM,ITGB2
CP-470711	CTD	ctd:C467608	0.01342	2	4	TF,TFRC
NAAMA	Stitch	CID000193709	0.01342	2	4	ITGAM,ITGB2
Isoflavones	CTD	ctd:D007529	0.01345	7	218	CDKN1A,PHLDA1,NTSR1,ITGB2,GSTZ1,CLU,HSPA5
polyhexamethyleneguanidine	CTD	ctd:C060540	0.01354	6	153	CDKN1A,CD14,FCGR2B,C1QA,C1QB,C1QC
LY294002	Stitch	CID000003973	0.01398	13	748	CDKN1A,MYH11,MYO5B,SREBF1,ACTG2,ITGAM,ITGB2,TF,S100A10,CD14,UCP3,APLNR,KCNMA1
Loestrin	Stitch	CID000062925	0.01428	3	21	ITGAM,ITGB2,FCGR2B
dibenzoylmethane	CTD	ctd:C061481	0.01428	3	21	CDKN1A,EPHX1,CLU
Magnetite Nanoparticles	CTD	ctd:D058185	0.01502	18	1310	CDKN1A,RCAN1,PHLDA1,ACTG2,ITGAM,TF,GSN,NRP2,TFRC,TRIM16,CD93,BCL6B,SLC38A2,S100A10,PER2,CLU,CD44,NPAS2
sevoflurane	CTD	ctd:C009250	0.01506	7	223	EPHX1,MYH11,TEF,SLC38A2,BMAL1,PER2,FHL2
sodiosodium	Stitch	CID000141233	0.01513	4	54	ITGAM,ITGB2,FCGR2B,CLU
glycidol	CTD	ctd:C004312	0.01513	10	466	CDKN1A,TSPAN18,S100A4,BCL6B,TGM1,CITED4,MTUS1,CD44,ATP4A,CA4
histamine	Stitch	CID000000774	0.01548	11	560	MYO5B,ACTG2,ITGAM,ITGB2,TF,TLR8,GSTZ1,CD14,FCGR2B,C5AR1,TPSB2
mono-(2-ethylhexyl)phthalate	CTD	ctd:C016599	0.01562	12	658	CDKN1A,EPHX1,INHA,SREBF1,CD163,FABP3,TGM1,PER3,PER2,MTUS1,LBH,RIMBP2
4-tert-octylphenol	CTD	ctd:C105260	0.01597	6	159	CDKN1A,SREBF1,ITGA6,CLOCK,CSF1R,CLU
3-dinitrobenzene	CTD	ctd:C017906	0.0177	9	388	CDKN1A,RCAN1,GSN,S100A10,STXBP1,C1QA,C1QB,RASL11B,HSPA5
AC1L1JLU	Stitch	CID000005098	0.01784	5	104	LGALS3,FABP3,BMAL1,PER2,NPAS2
Medroxyprogesterone Acetate	CTD	ctd:D017258	0.01789	9	389	CDKN1A,EPHX1,CD163,LGALS3,GSN,C1QA,C1QB,C1QC,ALOX5AP
erythromycin lactobionate	Stitch	CID000071469	0.01799	3	23	ITGAM,ITGB2,CSF1R
Losartan	CTD	ctd:D019808	0.01895	6	165	MYH11,SREBF1,ITGA6,ACTG2,S100A4,UCP3
ferrous sulfate	CTD	ctd:C020748	0.01895	5	106	CDKN1A,TF,TFRC,CD44,ATP2A1
7-amino-AMD	Stitch	CID000065180	0.01895	4	58	ITGAM,ITGB2,TFRC,CD93
dihydrocytochalasin B	Stitch	CID000003064	0.01895	4	58	ACTG2,ITGB2,GSN,TGM1
dihydrorhodamine 123	Stitch	CID000105032	0.01895	4	58	ITGAM,ITGB2,CD14,C5AR1
thapsigargin; Up 200; 0.1uM; PC3; HT_HG-U133A	Broad Institute CMAP Up	7103_UP	0.01932	6	166	CDKN1A,RCAN1,PHLDA1,BMAL1,PER2,FHL2
Etoposide [33419-42-0]; Up 200; 6.8uM; HL60; HG-U133A	Broad Institute CMAP Up	1626_UP	0.01976	6	167	CDKN1A,EPHX1,PHLDA1,CD14,CD44,MX2
Bendroflumethiazide	Drug Bank	DB00436	0.01976	2	5	KCNMA1,CA4
ferrocenecarboxylic acid	Stitch	CID011985181	0.01976	2	5	ADHFE1,KCNMA1
C6-NBD-SM	Stitch	CID006439924	0.01976	2	5	TF,TFRC
AC1OAI2Y	Stitch	CID006805031	0.01976	2	5	TF,MYOM2
1,2-epoxyoctane	Stitch	CID000018126	0.01976	2	5	EPHX1,ADHFE1
zoledronic acid	CTD	ctd:C088658	0.01976	19	1472	CDKN1A,TSPAN18,ACTG2,LCP1,ITGB2,TFRC,TRIM16,BMAL1,RHOBTB1,CD14,P2RX4,CD44,LBH,CD68,RASL11B,GRIP2,FHL2,HSPA5,ALOX5AP
(2s,5s)-5-Carboxymethylproline	Stitch	CID000447989	0.0198	8	314	MRC1,ITGA6,ITGAM,ITGB2,SMYD2,BCL6B,CD14,CD44
Plant Preparations	CTD	ctd:D028321	0.02015	8	315	CDKN1A,SREBF1,TF,AQP7,GSN,TRIM16,CD14,CLU
superoxide	Stitch	CID000520535	0.02053	10	490	BCKDHA,ITGAM,ITGB2,TF,CD93,CD14,FCGR2B,UCP3,C5AR1,HADH
NPC 15669	Stitch	CID000119365	0.02164	3	25	ITGAM,ITGB2,C5AR1
hexamethylene bisacetamide	CTD	ctd:C014026	0.02168	4	61	CDKN1A,ITGAM,CSF1R,CD44
2-nitrotoluene	CTD	ctd:C029955	0.02168	4	61	CDKN1A,ACTG2,ITGB2,S100A4
PenCB	Stitch	CID000036188	0.02168	4	61	EPHX1,TEF,GSTZ1,KCNMA1
AC124	Stitch	CID000000253	0.02262	6	173	TF,TFRC,CD44,CD68,RPL3,RPL3L
cytochalasin B; Up 200; 20.8uM; MCF7; HT_HG-U133A_EA	Broad Institute CMAP Up	1122_UP	0.02262	6	173	CRISPLD2,PHLDA1,WEE1,SLC38A2,CD44,FHL2
AC1NST48	Stitch	CID005315496	0.02264	11	594	RCAN1,ARL11,SREBF1,ACTG2,TF,LGALS3,TFRC,SLC38A2,CD44,HSPA5,EXOC4
Isotretinoin	CTD	ctd:D015474	0.02264	13	799	CDKN1A,PHLDA1,BCAT2,ITGB2,LAPTM5,TFRC,S100A4,GSTZ1,TGM1,NUDT4,CSF1R,HADH,TPSB2
methylglucamine	Stitch	CID000004049	0.02264	4	62	SLC38A2,SLC8A2,P2RX4,KCNMA1
1-alpha-25-dihydroxycholecalciferol	Stitch	CID000002524	0.02297	14	909	CDKN1A,ITGAM,LGALS3,TFRC,GSTZ1,TGM1,CSF1R,CD14,MTUS1,CLU,CD44,SPARCL1,ATP2A1,CA4
D-triiodothyronine	Stitch	CID000000861	0.02309	9	409	MYH11,MYO5B,ACTG2,TEF,TF,GSTZ1,ADHFE1,UCP3,ATP2A1
trifluoperazine	Stitch	CID000005566	0.02313	8	324	MYH11,MYO5B,PPP1R14C,ACTG2,PPP1R3C,S100A10,ATP2A1,ATP4A
ochratoxin A	CTD	ctd:C025589	0.02315	14	911	CDKN1A,MRC1,WEE1,ITGAM,F5,ITGB2,TF,KANK1,CLU,EEPD1,UCP3,CD44,C1QB,HSPA5
lithocholic acid acetate	CTD	ctd:C502354	0.02315	3	26	CDKN1A,ITGAM,CD14
Mitomycin	CTD	ctd:D016685	0.02315	9	410	CDKN1A,EPHX1,LGALS3,S100A4,S100A10,KANK1,BMAL1,DKK3,EXOC4
Fructose	CTD	ctd:D005632	0.02316	7	246	SREBF1,CD163,FABP3,UCP3,CD68,FHL2,HSPA5
1,4-bis(2-(3,5-dichloropyridyloxy))benzene	CTD	ctd:C028474	0.02328	20	1626	CDKN1A,EPHX1,PHLDA1,SREBF1,TEF,FABP3,TFRC,PPP1R3C,SLC38A2,S100A10,TGM1,NUDT4,RHOBTB1,PER3,PER2,P2RX4,RPL3,FHIP1A,DKK3,MX2
Phenylbutyrates	CTD	ctd:D010654	0.02328	4	63	CDKN1A,SREBF1,ITGAM,HSPA5
methylselenic acid	CTD	ctd:C008493	0.02364	9	412	CDKN1A,ACTG2,GSN,S100A4,CD14,CLU,CD44,FHL2,HSPA5
Clonidine hydrochloride [4205-91-8]; Up 200; 15uM; HL60; HG-U133A	Broad Institute CMAP Up	1555_UP	0.02416	6	177	CDKN1A,PHLDA1,ITGAM,TYROBP,CSF1R,CD44
Fluspirilen [1841-19-6]; Up 200; 8.4uM; MCF7; HT_HG-U133A	Broad Institute CMAP Up	6463_UP	0.02416	6	177	CDKN1A,RCAN1,PHLDA1,ACTG2,CD44,C5AR1
lawsone	Stitch	CID000006755	0.02419	5	115	NRP2,ADHFE1,CLU,KCNMA1,C5AR1
Succimer	CTD	ctd:D004113	0.02419	17	1264	CDKN1A,RCAN1,PHLDA1,ACTG2,ITGAM,TF,GSN,NRP2,TFRC,TRIM16,CD93,BCL6B,SLC38A2,S100A10,CLU,CD44,NPAS2
alpha-ketobutyrate	Stitch	CID000000058	0.02419	4	64	BCAT2,BCKDHA,ADHFE1,HADH
Ivermectin [70288-86-7]; Up 200; 4.6uM; MCF7; HT_HG-U133A	Broad Institute CMAP Up	2213_UP	0.0243	6	178	PHLDA1,ITGAM,FABP3,PIK3IP1,KCNMA1,ALOX5AP
aristolochic acid I	CTD	ctd:C000228	0.0243	6	178	EPHX1,CD68,C1QA,C1QC,HSPA5,ALOX5AP
poly I	Stitch	CID000000797	0.0243	7	250	MRC1,LCP1,ITGAM,TLR8,CD14,P2RX4,FCGR2B
2-methylundecanal	Stitch	CID000061031	0.0243	3	27	TF,GSTZ1,TPSB2
1,2-dimethyl-4-nitrobenzene	CTD	ctd:C063609	0.0243	3	27	CRISPLD2,TGM1,ALOX5AP
3-hydroxyisobutyrate	Stitch	CID000000087	0.0243	3	27	RHOJ,BCKDHA,HADH
SC-41930	Stitch	CID000114999	0.0243	3	27	ITGAM,ITGB2,C5AR1
2-(4-(2-carboxyethyl)phenethylamino)-5'-N-ethylcarboxamidoadenosine	CTD	ctd:C061282	0.0243	3	27	CLOCK,BMAL1,PER2
tanshinone	CTD	ctd:C021751	0.0243	5	116	CDKN1A,ITGA6,ITGAM,CLU,CD68
trimellitic anhydride	CTD	ctd:C015559	0.02431	22	1898	CRISPLD2,MRC1,TSPAN18,MYO5B,GNG2,COL5A3,TEF,LCP1,TFRC,PPP1R3C,KANK1,CD14,FCGR2B,MTUS1,C1QA,C1QB,C1QC,RASL11B,SPARCL1,ASB2,FHL2,TPSB2
Prenylamine lactate [69-43-2]; Up 200; 9.6uM; MCF7; HT_HG-U133A	Broad Institute CMAP Up	5489_UP	0.02431	6	179	RCAN1,PHLDA1,WEE1,FABP3,CSF1R,CD44
Gossypol [303-45-7]; Up 200; 7.8uM; MCF7; HT_HG-U133A	Broad Institute CMAP Up	4762_UP	0.02431	6	179	NRP2,LAPTM5,PIK3IP1,PER2,ALOX5AP,CA4
Fluoxetine	CTD	ctd:D005473	0.02437	8	331	CDKN1A,ITGAM,CLOCK,BMAL1,STXBP1,PER2,FHL2,NPAS2
N-ethylmaleimide	Stitch	CID000004362	0.02457	10	511	MYH11,MYO5B,ACTG2,TEF,TF,TFRC,GSTZ1,STXBP1,KCNMA1,ATP2A1
Nevirapine	CTD	ctd:D019829	0.02457	5	117	MRC1,SREBF1,PIK3IP1,UCP3,NPAS2
2,5-dimethoxy-4-iodoamphetamine	Stitch	CID000001229	0.02457	5	117	GSTZ1,BMAL1,PER2,UCP3,NPAS2
thioridazine hydrochloride; Up 200; 10uM; HL60; HT_HG-U133A	Broad Institute CMAP Up	1171_UP	0.02457	6	180	RCAN1,PHLDA1,F5,LGALS3,PER2,CD14
2-(methylamino)isobutyric acid	CTD	ctd:C017911	0.02457	2	6	SLC38A2,HSPA5
2,5-DCHQ	Stitch	CID000000065	0.02457	2	6	TGM1,ADHFE1
staphyloferrin A	Stitch	CID003035516	0.02457	2	6	TF,TFRC
quinethazone	Stitch	CID000006307	0.02457	2	6	KCNMA1,CA4
copper phosphate	Stitch	CID000024942	0.02457	2	6	RHOJ,RIMBP2
2,2,5,7,8-pentamethyl-1-hydroxychroman	CTD	ctd:C029141	0.02457	7	253	AQP7,SMYD2,SLC38A2,PER3,C1QA,C1QB,NPAS2
prochlorperazine dimaleate salt; Up 200; 10uM; HL60; HT_HG-U133A	Broad Institute CMAP Up	2675_UP	0.02476	6	181	RCAN1,PHLDA1,LGALS3,GSN,NRP2,MTUS1
Pb m	Stitch	CID006327255	0.0249	5	118	ACTG2,ITGAM,ITGB2,CD14,ALOX5AP
dimethyl phthalate	CTD	ctd:C024629	0.02503	12	714	MYO5B,WEE1,ITGA6,LCP1,ITGB2,AQP7,GSN,GSTZ1,PER2,HADH,DOT1L,ATP2A1
Methamphetamine	CTD	ctd:D008694	0.02526	18	1401	CDKN1A,EPHX1,MYO5B,INHA,RAPGEF5,TP53I11,TUT1,TEF,FABP3,CITED4,PER2,P2RX4,APLNR,GRIP2,GNB3,GPSM1,HSPA5,CA4
NSC368648	Stitch	CID005353883	0.02537	3	28	CDKN1A,TF,TFRC
chromium	Stitch	CID000023976	0.02705	8	339	RHOJ,ITGAM,F5,ITGB2,TF,TFRC,GSTZ1,FCGR2B
Hexachlorobenzene	CTD	ctd:D006581	0.02725	6	185	EPHX1,TF,TFRC,CD14,C1QB,ALOX5AP
1,2-dithiol-3-thione	CTD	ctd:C049325	0.02725	13	829	EPHX1,SREBF1,TF,LGALS3,S100A10,NUDT4,PER2,FCGR2B,C1QB,C1QC,HADH,ATP2A1,HSPA5
Verdict	Stitch	CID000050896	0.02751	3	29	LGALS3,S100A4,CSF1R
actein	CTD	ctd:C096064	0.02751	3	29	CDKN1A,TFRC,CD44
Cosopt	Stitch	CID000003154	0.02751	8	341	MYH11,ITGAM,ITGB2,BMAL1,CSF1R,PER2,KCNMA1,CA4
trifluoperazine dihydrochloride; Up 200; 10uM; HL60; HT_HG-U133A	Broad Institute CMAP Up	2684_UP	0.02751	6	186	RCAN1,PHLDA1,F5,LGALS3,NRP2,MTUS1
LY 294002; Up 200; 10uM; HL60; HT_HG-U133A	Broad Institute CMAP Up	1177_UP	0.02751	6	186	EPHX1,SREBF1,PAQR6,PIK3IP1,PPP1R3C,STXBP1
lead sulfide	Stitch	CID000014819	0.02763	7	260	CDKN1A,ITGAM,ITGB2,SMYD2,S100A4,CD14,RASD2
fluo-3	Stitch	CID000104978	0.02781	5	122	S100A4,P2RX4,KCNMA1,C5AR1,ATP2A1
AC1NE3ZI	Stitch	CID004636205	0.02819	4	69	ITGAM,ITGB2,TFRC,CD44
Fenofibrate	CTD	ctd:D011345	0.02819	11	624	CDKN1A,PHLDA1,SREBF1,BCAT2,FABP3,S100A10,CSF1R,CD14,UCP3,LBH,HSPA5
2-propylpentanoic acid; Up 200; 1000uM; HL60; HT_HG-U133A	Broad Institute CMAP Up	1150_UP	0.02865	6	188	EPHX1,TUT1,PIK3IP1,BMAL1,STXBP1,MTUS1
Clioquinol [130-26-7]; Up 200; 13uM; HL60; HT_HG-U133A	Broad Institute CMAP Up	3084_UP	0.02928	6	189	TMEM176B,RCAN1,PHLDA1,PAQR6,CD44,C1QA
17-AAG; Up 200; 1uM; PC3; HT_HG-U133A	Broad Institute CMAP Up	1225_UP	0.02928	6	189	MAP3K7CL,TUT1,NRP2,PIK3IP1,PPP1R3C,HSPA5
Palmitic Acid	CTD	ctd:D019308	0.02937	5	124	CDKN1A,SREBF1,CLOCK,BMAL1,HSPA5
cKP	Stitch	CID005494415	0.02937	3	30	CD14,CD68,TPSB2
3,5-diethoxycarbonyl-1,4-dihydrocollidine	CTD	ctd:C530773	0.02937	3	30	FABP3,UCP3,CD44
Nitrobenzenes	CTD	ctd:D009578	0.02937	3	30	CRISPLD2,TGM1,ALOX5AP
ICI182,780; Down 200; 1uM; MCF7; HT_HG-U133A	Broad Institute CMAP Down	5926_DN	0.02964	6	190	WEE1,TP53I11,ITGA6,SLC41A3,MTUS1,FHL2
Ketolides	CTD	ctd:D048628	0.02988	10	531	TMEM176B,TF,LGALS3,LAPTM5,PPP1R3C,TYROBP,CSF1R,FCGR2B,CLU,CD44
9-beta-D-arabinofuranosylguanine	Stitch	CID000000765	0.03003	13	843	CDKN1A,RHOJ,ARL11,ACTG2,TLR8,LGALS3,TGM1,RHOBTB1,KCNMA1,C5AR1,GNB3,GPSM1,EXOC4
ICI182,780; Down 200; 1uM; MCF7; HT_HG-U133A	Broad Institute CMAP Down	5964_DN	0.03018	6	191	WEE1,TP53I11,TUT1,F5,SLC41A3,FHL2
tempol	CTD	ctd:C001803	0.03018	4	71	CDKN1A,TFRC,C1QA,HSPA5
Wkymvm	Stitch	CID000457933	0.03018	4	71	LCP1,LGALS3,GSN,C5AR1
benzthiazide	Stitch	CID000002343	0.03047	2	7	KCNMA1,CA4
Chloropeptide	Stitch	CID000025565	0.03047	2	7	GSN,ADHFE1
Hydrochlorothiazide	Drug Bank	DB00999	0.03047	2	7	KCNMA1,CA4
Aminosalicylic Acids	CTD	ctd:D000636	0.03047	2	7	ITGAM,ITGB2
muconomycin A	Stitch	CID000104830	0.03047	2	7	RPL3,RPL3L
WEB 2347	Stitch	CID003081067	0.03047	2	7	ITGAM,ITGB2
methallyl sulfonate	Stitch	CID000073800	0.03047	2	7	ITGAM,ITGB2
troglitazone; Down 200; 10uM; PC3; HG-U133A	Broad Institute CMAP Down	462_DN	0.03047	6	193	NTSR1,BCKDHA,PIK3IP1,BMAL1,CD44,ATP4A
PF-00562151-00 [351320-12-2]; Up 200; 10uM; MCF7; HT_HG-U133A	Broad Institute CMAP Up	6868_UP	0.03047	6	193	PHLDA1,TP53I11,CSF1R,C5AR1,MX2,CA4
Ursolic acid [77-52-1]; Up 200; 8.8uM; MCF7; HT_HG-U133A	Broad Institute CMAP Up	7181_UP	0.03047	6	193	LIMD1,RCAN1,PHLDA1,ITGA6,CD44,CA4
Vgvapg	Stitch	CID000124934	0.03047	3	31	ITGA6,LGALS3,TGM1
alpha-naphthyl butyrate	Stitch	CID000076571	0.03047	4	72	ITGAM,S100A10,CSF1R,CD14
salmeterol	Stitch	CID000005152	0.03047	4	72	ITGAM,ITGB2,C5AR1,TPSB2
Evans blue dye	Stitch	CID005356750	0.03047	5	127	NTSR1,ITGAM,GSTZ1,P2RX4,C5AR1
NSC350593	Stitch	CID000004364	0.03047	7	269	ACTG2,ITGAM,ITGB2,LGALS3,CD14,FCGR2B,C5AR1
Antazoline hydrochloride [2508-72-7]; Up 200; 13.2uM; MCF7; HT_HG-U133A	Broad Institute CMAP Up	3173_UP	0.03047	6	194	F5,ITGB2,GSN,LAPTM5,TYROBP,ALOX5AP
tallow	CTD	ctd:C013698	0.03047	7	270	CDKN1A,EPHX1,SREBF1,ITGB2,LGALS3,TFRC,SPARCL1
Tolbutamide [64-77-7]; Up 200; 14.8uM; PC3; HT_HG-U133A	Broad Institute CMAP Up	3804_UP	0.03047	6	195	INHA,FABP3,PIK3IP1,CSF1R,DKK3,MX2
Finasteride [98319-26-7]; Up 200; 10.8uM; PC3; HT_HG-U133A	Broad Institute CMAP Up	4300_UP	0.03047	6	195	TP53I11,F5,FABP3,PER2,C5AR1,MX2
2-propylpentanoic acid; Up 200; 200uM; MCF7; HT_HG-U133A	Broad Institute CMAP Up	5574_UP	0.03047	6	195	INHA,RAPGEF5,TP53I11,GSN,CSF1R,C5AR1
Famprofazone [22881-35-2]; Up 200; 10.6uM; PC3; HT_HG-U133A	Broad Institute CMAP Up	4309_UP	0.03047	6	195	TMEM176B,PHLDA1,NTSR1,SLC8A2,KCNMA1,ALOX5AP
H-89, Dihydrochloride; Up 200; 0.5uM; PC3; HT_HG-U133A	Broad Institute CMAP Up	6873_UP	0.03047	6	195	CDKN1A,ACTG2,PPP1R3C,BMAL1,KCNMA1,NCKAP1L
Chlorprothixene hydrochloride [6469-93-8]; Up 200; 11.4uM; PC3; HT_HG-U133A	Broad Institute CMAP Up	6692_UP	0.03047	6	195	TP53I11,FABP3,NRP2,PIK3IP1,SPARCL1,RPL3L
AC1L1KC5	Stitch	CID000005428	0.03047	10	541	RCAN1,ACTG2,ITGAM,TGM1,SLC8A2,P2RX4,CLU,KCNMA1,ATP2A1,HSPA5
V0509	Stitch	CID000102191	0.03047	7	272	RCAN1,PPP1R3C,TGM1,PER2,CD44,HSPA5,EXOC4
pioglitazone HCl; Down 200; 10uM; MCF7; HT_HG-U133A	Broad Institute CMAP Down	7083_DN	0.03047	6	196	ITGA6,S100A4,BMAL1,P2RX4,MTUS1,CD44
Ethosuximide [77-67-8]; Up 200; 28.4uM; MCF7; HT_HG-U133A	Broad Institute CMAP Up	2280_UP	0.03047	6	196	TMEM176B,ITGAM,TF,NRP2,CSF1R,RIMBP2
Etodolac [41340-25-4]; Up 200; 14uM; MCF7; HT_HG-U133A	Broad Institute CMAP Up	2254_UP	0.03047	6	196	RAPGEF5,TP53I11,ITGAM,FABP3,HEYL,ALOX5AP
Gallamine triethiodide [65-29-2]; Up 200; 4.4uM; MCF7; HT_HG-U133A	Broad Institute CMAP Up	2221_UP	0.03047	6	196	INHA,RAPGEF5,F5,LAPTM5,PIK3IP1,NPAS2
Picotamide monohydrate [80530-63-8]; Up 200; 10.2uM; MCF7; HT_HG-U133A	Broad Institute CMAP Up	2233_UP	0.03047	6	196	TP53I11,FABP3,NRP2,PIK3IP1,MX2,NPAS2
Isoconazole [27523-40-6]; Up 200; 9.6uM; PC3; HT_HG-U133A	Broad Institute CMAP Up	2056_UP	0.03047	6	196	PPP1R3C,BMAL1,CSF1R,MTUS1,CLU,HSPA5
Hydrochlorothiazide [58-93-5]; Up 200; 13.4uM; MCF7; HT_HG-U133A	Broad Institute CMAP Up	4970_UP	0.03047	6	196	GSN,FABP3,PIK3IP1,CSF1R,RIMBP2,SPARCL1
Cycloheximide	CTD	ctd:D003513	0.03047	9	446	CDKN1A,TP53I11,CRPPA,LGALS3,S100A4,KANK1,CD44,HSPA5,ALOX5AP
Raloxifene Hydrochloride	CTD	ctd:D020849	0.03047	13	857	CDKN1A,CRISPLD2,SREBF1,TP53I11,TFRC,SLC38A2,PER2,CLU,CD44,LBH,C1QB,FHL2,CA4
AC1L9IK6	Stitch	CID000445780	0.03047	3	32	MYH11,TEF,CA4
3'-sialyl LewisX	Stitch	CID000643990	0.03047	6	197	ITGAM,ITGB2,TF,CD93,CD44,SPARCL1
Piroxicam [36322-90-4]; Up 200; 12uM; MCF7; HT_HG-U133A	Broad Institute CMAP Up	2252_UP	0.03047	6	197	RAPGEF5,TP53I11,CSF1R,RIMBP2,ALOX5AP,NPAS2
Benserazide hydrochloride [14919-77-8]; Up 200; 13.6uM; MCF7; HT_HG-U133A	Broad Institute CMAP Up	6482_UP	0.03047	6	197	F5,TLR8,FABP3,PIK3IP1,APLNR,RIMBP2
Urosiol [128-13-2]; Up 200; 10.2uM; HL60; HT_HG-U133A	Broad Institute CMAP Up	3105_UP	0.03047	6	197	ACTG2,F5,FABP3,NRP2,PER3,PER2
Guanabenz acetate [23256-50-0]; Down 200; 13.8uM; PC3; HT_HG-U133A	Broad Institute CMAP Down	4642_DN	0.03047	6	197	MAP3K7CL,F5,PPP1R3C,HEYL,CSF1R,ALOX5AP
clozapine; Up 200; 10uM; HL60; HT_HG-U133A	Broad Institute CMAP Up	2689_UP	0.03047	6	197	RCAN1,F5,CD163,MTUS1,C1QB,C5AR1
beta- Belladonnine dichloroethylate [191355-47-2]; Up 200; 6uM; MCF7; HT_HG-U133A	Broad Institute CMAP Up	2819_UP	0.03047	6	197	PHLDA1,TP53I11,PIK3IP1,KCNMA1,ATP2A1,CA4
Furaltadone hydrochloride [3759-92-0]; Down 200; 11uM; HL60; HT_HG-U133A	Broad Institute CMAP Down	2554_DN	0.03047	6	197	PHLDA1,PPP1R3C,CD44,C5AR1,MX2,NCKAP1L
Bethanechol chloride [590-63-6]; Down 200; 20.4uM; HL60; HT_HG-U133A	Broad Institute CMAP Down	2975_DN	0.03047	6	197	LIMD1,PHLDA1,TLR8,GSN,SLC41A3,MX2
felodipine; Up 200; 10uM; MCF7; HG-U133A	Broad Institute CMAP Up	337_UP	0.03047	6	197	PHLDA1,TF,LAPTM5,BMAL1,KCNMA1,ATP4A
Lorglumide sodium salt [97964-56-2]; Up 200; 8.4uM; MCF7; HT_HG-U133A	Broad Institute CMAP Up	5619_UP	0.03047	6	197	TF,CSF1R,ATP2A1,RPL3L,ALOX5AP,CA4
AC1NPJ0Q	Stitch	CID005159167	0.03047	4	74	F5,ITGB2,C5AR1,HADH
troglitazone	CTD	ctd:C057693	0.03047	17	1329	CDKN1A,INHA,WEE1,SREBF1,BCAT2,AQP7,GSN,FABP3,NRP2,CITED4,CD14,CLU,UCP3,SPARCL1,HADH,ASB2,HSPA5
2-amino-1-methyl-6-phenylimidazo(4,5-b)pyridine	CTD	ctd:C049584	0.03047	10	545	CDKN1A,EPHX1,MYH11,RHOJ,ACTG2,TF,ATP2A1,RPL3,HSPA5,CA4
troglitazone; Up 200; 10uM; MCF7; HT_HG-U133A	Broad Institute CMAP Up	5592_UP	0.03047	6	198	TEF,PIK3IP1,CLU,RASL11B,ATP2A1,CA4
Furaltadone hydrochloride [3759-92-0]; Up 200; 11uM; PC3; HT_HG-U133A	Broad Institute CMAP Up	3756_UP	0.03047	6	198	MYH11,INHA,RAPGEF5,PIK3IP1,LBH,DKK3
Aminopurine, 6-benzyl [1214-39-7]; Up 200; 17.8uM; MCF7; HT_HG-U133A	Broad Institute CMAP Up	2313_UP	0.03047	6	198	PHLDA1,CD163,FABP3,RASL11B,ATP2A1,RPL3L
arachidonyl trifluoromethyl ketone; Up 200; 10uM; MCF7; HG-U133A	Broad Institute CMAP Up	594_UP	0.03047	6	198	PHLDA1,WEE1,COL5A3,PAQR6,BMAL1,ALOX5AP
Methyldopa (L,-) [555-30-6]; Up 200; 19uM; MCF7; HT_HG-U133A	Broad Institute CMAP Up	5272_UP	0.03047	6	198	PHLDA1,RAPGEF5,F5,PER2,KCNMA1,SPARCL1
Harmane hydrochloride [21655-84-5]; Up 200; 18.2uM; PC3; HT_HG-U133A	Broad Institute CMAP Up	4584_UP	0.03047	6	198	WEE1,RAPGEF5,TP53I11,F5,NRP2,MX2
Deoxycorticosterone [64-85-7]; Up 200; 12.2uM; MCF7; HT_HG-U133A	Broad Institute CMAP Up	6476_UP	0.03047	6	198	PHLDA1,ACTG2,NRP2,PIK3IP1,PER2,CD44
nitrendipine; Up 200; 10uM; MCF7; HG-U133A	Broad Institute CMAP Up	336_UP	0.03047	6	198	COL5A3,LAPTM5,BMAL1,UCP3,CD44,ATP4A
rosiglitazone; Up 200; 10uM; HL60; HT_HG-U133A	Broad Institute CMAP Up	6192_UP	0.03047	6	198	TMEM176B,ITGA6,CD93,HEYL,RASL11B,ATP2A1
Bemegride [64-65-3]; Up 200; 25.8uM; HL60; HT_HG-U133A	Broad Institute CMAP Up	3051_UP	0.03047	6	198	MYH11,TP53I11,FABP3,MTUS1,GNB3,ATP4A
Troleandomycin [2751-09-9]; Up 200; 5uM; MCF7; HT_HG-U133A	Broad Institute CMAP Up	1465_UP	0.03047	6	198	TUT1,CLU,KCNMA1,SPARCL1,MX2,CA4
Lorglumide sodium salt [97964-56-2]; Up 200; 8.4uM; MCF7; HT_HG-U133A	Broad Institute CMAP Up	6456_UP	0.03047	6	199	PHLDA1,FABP3,APLNR,KCNMA1,C1QB,MX2
Ranitidine hydrochloride [66357-59-3]; Up 200; 11.4uM; MCF7; HT_HG-U133A	Broad Institute CMAP Up	2251_UP	0.03047	6	199	TP53I11,TEF,NRP2,CSF1R,MX2,NPAS2
Guanethidine sulfate [60-02-6]; Up 200; 13.4uM; PC3; HT_HG-U133A	Broad Institute CMAP Up	5731_UP	0.03047	6	199	TMEM176B,TEF,NRP2,CSF1R,KCNMA1,SPARCL1
Isoxicam [34552-84-6]; Up 200; 12uM; MCF7; HT_HG-U133A	Broad Institute CMAP Up	7028_UP	0.03047	6	199	RCAN1,WEE1,LCP1,F5,PER3,CA4
Methapyrilene hydrochloride [135-23-9]; Up 200; 13.4uM; MCF7; HT_HG-U133A	Broad Institute CMAP Up	3205_UP	0.03047	6	199	PHLDA1,CD163,CD93,APLNR,SPARCL1,NPAS2
Dantrolene sodium salt [14663-23-1]; Up 200; 11.8uM; MCF7; HT_HG-U133A	Broad Institute CMAP Up	2329_UP	0.03047	6	199	TP53I11,PAQR6,TEF,SLC41A3,KCNMA1,RIMBP2
N-Acetyl-L-leucine [1188-21-2]; Up 200; 23uM; MCF7; HT_HG-U133A	Broad Institute CMAP Up	6462_UP	0.03047	6	199	PHLDA1,ACTG2,SLC8A2,CD44,KCNMA1,DKK3
TTNPB; Down 200; 0.1uM; PC3; HG-U133A	Broad Institute CMAP Down	451_DN	0.03047	6	199	CDKN1A,NTSR1,BCKDHA,CD93,GSTZ1,RHOBTB1
Albendazole [54965-21-8]; Up 200; 15uM; MCF7; HT_HG-U133A	Broad Institute CMAP Up	3164_UP	0.03047	6	199	FABP3,NRP2,HEYL,CD14,RIMBP2,NPAS2
oligomycin; Up 200; 1uM; MCF7; HG-U133A	Broad Institute CMAP Up	442_UP	0.03047	6	199	PHLDA1,COL5A3,TUT1,S100A4,BMAL1,RASL11B
Ethoxyquin [91-53-2]; Up 200; 18.4uM; PC3; HT_HG-U133A	Broad Institute CMAP Up	3764_UP	0.03047	6	199	RAPGEF5,TP53I11,LAPTM5,HEYL,KCNMA1,DKK3
Flurbiprofen [5104-49-4]; Up 200; 16.4uM; MCF7; HT_HG-U133A	Broad Institute CMAP Up	6472_UP	0.03047	6	199	PHLDA1,TLR8,PIK3IP1,CD93,CD44,KCNMA1
Delsoline [509-18-2]; Down 200; 8.6uM; MCF7; HT_HG-U133A	Broad Institute CMAP Down	6075_DN	0.03047	6	199	TP53I11,KANK1,CSF1R,PER3,KCNMA1,CA4
fenofibrate	Stitch	CID000003339	0.03058	7	276	EPHX1,TMEM176B,TF,FABP3,CD14,UCP3,HADH
Rotenone	CTD	ctd:D012402	0.03077	14	978	CDKN1A,EPHX1,SREBF1,ITGAM,LGALS3,LAPTM5,S100A4,PPP1R3C,BMAL1,PER2,CD14,CLU,CD68,HSPA5
prinomastat	Stitch	CID000466151	0.03113	3	33	ITGAM,CD44,HADH
trimethyltin	CTD	ctd:C046488	0.03166	4	76	ITGAM,CD44,C1QA,C1QB
Betamethasone-d5	Stitch	CID000003003	0.0317	17	1340	CDKN1A,INHA,ITGA6,ACTG2,ITGAM,ITGB2,CD163,LGALS3,CD93,S100A10,CSF1R,CD14,CD44,CD68,MYOM2,C5AR1,ALOX5AP
NSC339555	Stitch	CID000433902	0.0317	5	133	CDKN1A,ITGAM,TGM1,CSF1R,CD14
manganese chloride	CTD	ctd:C025340	0.03246	9	456	CDKN1A,ITGAM,CLOCK,TFRC,S100A10,BMAL1,PER2,HSPA5,NPAS2
TORCH	Stitch	CID000015531	0.03251	4	77	RHOJ,S100A4,CD68,GPSM1
AC1O5MYK	Stitch	CID006437077	0.03251	4	77	PPP1R14C,S100A4,PPP1R3C,GSTZ1
acrylonitrile	Stitch	CID000007855	0.03251	4	77	ITGAM,ITGB2,CD14,C5AR1
3,16-diene	Stitch	CID000101964	0.03251	2	8	ITGAM,CD14
monobenzyl phthalate	Stitch	CID000031735	0.03251	2	8	GSTZ1,BMAL1
methyclothiazide	Stitch	CID000004121	0.03251	2	8	KCNMA1,CA4
Hydroflumethiazide	Drug Bank	DB00774	0.03251	2	8	KCNMA1,CA4
UK74505	Stitch	CID000129796	0.03251	2	8	ITGAM,ITGB2
bemoradan	Stitch	CID005362399	0.03251	2	8	ITGAM,ITGB2
AC1L2Y15	Stitch	CID000105094	0.03251	2	8	ITGAM,ITGB2
gallium nitrate	CTD	ctd:C027235	0.03272	3	34	TF,TFRC,HSPA5
AC1L1A6Z	Stitch	CID000000862	0.03272	3	34	ITGAM,ITGB2,CD14
Chlorine	CTD	ctd:D002713	0.03286	8	367	CDKN1A,NRP2,TFRC,CSF1R,CLU,CD44,C5AR1,HSPA5
selenomethylselenocysteine	CTD	ctd:C002979	0.0335	4	78	CDKN1A,BMAL1,PER3,PER2
butyrate	Stitch	CID000000264	0.0335	12	767	CDKN1A,ACTG2,BCKDHA,ITGAM,TFRC,GSTZ1,ADHFE1,CLU,UCP3,CD44,HADH,ATP2A1
2,2-bis(4-hydroxyphenyl)-1,1,1-trichloroethane	CTD	ctd:C404910	0.03451	6	206	CDKN1A,CRISPLD2,INHA,PIK3IP1,FCGR2B,CLU
YIGSR	Stitch	CID000123977	0.03478	4	79	MYH11,ITGA6,LGALS3,CD44
AC1Q68ZE	Stitch	CID000000265	0.03478	4	79	BCKDHA,ADHFE1,UCP3,HADH
Trichloroethylene	CTD	ctd:D014241	0.03478	21	1873	CDKN1A,MRC1,RCAN1,MYO5B,PHLDA1,BCKDHA,CLOCK,ITGB2,LGALS3,FABP3,NRP2,BCL6B,SLC38A2,S100A10,KANK1,CITED4,PER3,UCP3,C1QB,RPL3,HSPA5
imidacloprid	CTD	ctd:C082359	0.03499	3	35	CDKN1A,SREBF1,HSPA5
dimethylarsinous acid	CTD	ctd:C472511	0.03553	5	138	CDKN1A,LCP1,CLU,CD44,ALOX5AP
11-trans-leukotriene E4	Stitch	CID000003909	0.03617	4	80	RCAN1,C5AR1,ALOX5AP,TPSB2
NSC406942	Stitch	CID000001115	0.03619	10	565	MYO5B,ACTG2,TF,LGALS3,TFRC,S100A4,ADHFE1,HADH,ATP2A1,RPL3
chloroquine	Stitch	CID000002719	0.03651	7	288	ITGAM,ITGB2,TF,TLR8,TFRC,FCGR2B,C5AR1
NSC60597	Stitch	CID000003327	0.03712	5	140	PHLDA1,SREBF1,ACTG2,ADHFE1,TPSB2
trypanothione disulfide	Stitch	CID000115098	0.03712	5	140	SREBF1,ITGA6,ITGAM,ITGB2,ADHFE1
cerivastatin	CTD	ctd:C086276	0.03712	3	36	CDKN1A,SREBF1,ITGB2
MCNU	Stitch	CID000071741	0.03712	3	36	ITGAM,S100A10,MYOM2
4 MV	Stitch	CID000012587	0.03712	3	36	BCAT2,BCKDHA,HSPA5
tetrabromobisphenol A	CTD	ctd:C020806	0.03712	13	891	CDKN1A,RHOJ,PHLDA1,TFRC,PIK3IP1,BMAL1,LBH,CD68,C1QA,FHL2,ATP2A1,MX2,NPAS2
L-663,536	Stitch	CID000105049	0.03712	4	81	ITGAM,ITGB2,C5AR1,ALOX5AP
Benzene	CTD	ctd:D001554	0.03741	13	892	CDKN1A,EPHX1,WEE1,SREBF1,F5,ITGB2,SLC38A2,S100A10,CSF1R,P2RX4,CLU,CD44,HSPA5
Ethylnitrosourea	CTD	ctd:D005038	0.03781	7	291	CDKN1A,EPHX1,RCAN1,BCAT2,LGALS3,TFRC,PPP1R3C
AC1L9OLY	Stitch	CID000424898	0.03781	5	141	CDKN1A,ITGAM,ITGB2,TFRC,CD14
Sulfasalazine	CTD	ctd:D012460	0.03781	5	141	CDKN1A,EPHX1,ITGAM,ITGB2,CLU
AC1L1O6Q	Stitch	CID000058035	0.03781	5	141	BCKDHA,ITGAM,ITGB2,CSF1R,C5AR1
Vitamin K 3	CTD	ctd:D024483	0.03784	16	1249	CDKN1A,EPHX1,LEO1,RCAN1,PHLDA1,SMYD2,GSN,TFRC,PPP1R3C,KANK1,PER2,FCGR2B,CD44,HADH,FHL2,HSPA5
pyrrolidine dithiocarbamic acid	CTD	ctd:C020972	0.03836	6	213	CDKN1A,LCP1,TYROBP,CD14,CD44,HSPA5
FcDP	Stitch	CID006439892	0.03836	2	9	ITGAM,ITGB2
2-((((2-chloroethyl)nitrosoamino)carbonyl)amino)propanamide	CTD	ctd:C044565	0.03836	2	9	CDKN1A,WEE1
LY223982	Stitch	CID006444688	0.03836	2	9	GSN,C5AR1
mepirizole	Stitch	CID000003242	0.03836	2	9	ITGB2,TGM1
Ferrosanol	Stitch	CID000028366	0.03836	2	9	TF,TFRC
Clofenapate	CTD	ctd:D002992	0.03836	2	9	TF,CLU
4,5-DKT	Stitch	CID000130948	0.03836	2	9	GSN,ADHFE1
Thienamicin	Stitch	CID000043158	0.03836	2	9	GSTZ1,RASD2
Paraquat	CTD	ctd:D010269	0.03845	19	1634	CDKN1A,CRISPLD2,MRC1,WEE1,NTSR1,ITGAM,TF,LGALS3,TFRC,BCL6B,GSTZ1,HEYL,CSF1R,CLU,CD44,KCNMA1,CD68,HSPA5,TPSB2
AC1L1EWH	Stitch	CID000002979	0.03845	3	37	ITGAM,LGALS3,CD14
CT 6	Stitch	CID005327130	0.03845	3	37	BMAL1,PER2,KCNMA1
sIL-4R	Stitch	CID000059757	0.03845	3	37	ITGAM,ITGB2,ALOX5AP
dibenzo(a,l)pyrene	Stitch	CID000009119	0.03845	3	37	TEF,LGALS3,MTUS1
AC1L1KMJ	Stitch	CID000030956	0.03894	9	476	MYO5B,ACTG2,LCP1,ITGAM,ITGB2,TF,GSN,CD14,CD44
methyl-N-acetylglucosamine	Stitch	CID000096523	0.04051	4	84	MRC1,TP53I11,ITGB2,CD68
CAS 68-19-9	Stitch	CID000002891	0.04118	5	145	F5,TF,BMAL1,PER2,NPAS2
temozolomide	CTD	ctd:C047246	0.04137	6	217	CDKN1A,PHLDA1,WEE1,CD44,FHL2,NPAS2
NSC 714187	Stitch	CID005288693	0.04206	4	85	ITGA6,BCKDHA,LGALS3,CD14
bendrofluazide	Stitch	CID000002315	0.04411	3	39	KCNMA1,GNB3,CA4
Leukotriene B4	CTD	ctd:D007975	0.04411	3	39	ITGAM,ITGB2,ALOX5AP
ferric ammonium citrate	CTD	ctd:C013531	0.04411	3	39	CDKN1A,TF,TFRC
phorbol acetate myristate	Stitch	CID000004792	0.04421	17	1399	CDKN1A,MYH11,ITGA6,ACTG2,LCP1,ITGAM,ITGB2,TF,CD163,TFRC,TGM1,CSF1R,CD14,FCGR2B,CD44,C5AR1,HSPA5
1-Methyl-4-phenylpyridinium	CTD	ctd:D015655	0.04427	19	1657	CDKN1A,TMEM176B,WEE1,NTSR1,BCAT2,LCP1,ITGAM,FABP3,TFRC,S100A4,SLC38A2,P2RX4,APLNR,LBH,HSPA5,ATP4A,DKK3,CA4,RASD2
monomethylarsonous acid	CTD	ctd:C406082	0.04429	11	694	CDKN1A,CALHM5,RAPGEF5,MAP3K7CL,SLC38A2,GSTZ1,CLU,CD44,FHL2,ATP2A1,MX2
Carbofuran	CTD	ctd:D002235	0.04429	4	87	FABP3,CD14,FCGR2B,RPL3
luminol	Stitch	CID000010638	0.04429	4	87	RHOJ,ITGAM,ITGB2,C5AR1
maltos	Stitch	CID000000294	0.04429	8	393	MRC1,ITGAM,TF,LGALS3,ADHFE1,CD44,C5AR1,TPSB2
kaempferol	CTD	ctd:C006552	0.04429	5	149	CDKN1A,ITGAM,CD14,UCP3,CD44
Colchicine	CTD	ctd:D003078	0.04429	6	222	CDKN1A,INHA,CD14,FCGR2B,CD44,HSPA5
2-mercaptoethanol	Stitch	CID000001567	0.04429	7	304	TF,TFRC,GSTZ1,ADHFE1,C1QA,ATP2A1,HSPA5
diacetylmonoxime	CTD	ctd:C004717	0.04429	2	10	CDKN1A,TF
NSC-86924	Stitch	CID005357766	0.04429	2	10	ITGAM,ITGB2
NSC362072	Stitch	CID000032857	0.04429	2	10	GSTZ1,ADHFE1
nd-8	Stitch	CID000020806	0.04429	2	10	RPL3,RPL3L
benzoin	Stitch	CID000008400	0.04429	2	10	EPHX1,RCAN1
aMphis	Stitch	CID000128651	0.04429	2	10	ITGAM,ITGB2
miglitol	CTD	ctd:C045621	0.04429	2	10	S100A4,S100A10
TEMPOL-H	CTD	ctd:C505333	0.04429	2	10	CDKN1A,ITGAM
B-003	Stitch	CID000062691	0.04429	2	10	CDKN1A,C5AR1
tetrachloro-	Stitch	CID005326109	0.04429	2	10	TEF,GSTZ1
DX-52-1	Stitch	CID000122737	0.04429	2	10	LGALS3,CD44
purine riboside 5'-monophosphate	Stitch	CID000350833	0.04429	2	10	ITGAM,P2RX4
AC1OMMB6	Stitch	CID000831615	0.04429	2	10	F5,C5AR1
HDEHP	Stitch	CID000009275	0.04429	2	10	EPHX1,RHOJ
PAN copolymer	Stitch	CID000161656	0.04509	3	40	ITGAM,CD14,C5AR1
Alcohols	CTD	ctd:D000438	0.04509	3	40	SREBF1,TF,TFRC
Buthionine Sulfoximine	CTD	ctd:D019328	0.04545	7	306	CDKN1A,SREBF1,COL5A3,GSN,HADH,RPL3,HSPA5
AC1L1KGC	Stitch	CID000005486	0.04669	6	225	CDKN1A,RCAN1,ITGB2,SMYD2,S100A4,DKK3
3,5,5-trimethylhexanoylferrocene	CTD	ctd:C050224	0.04808	3	41	EPHX1,TFRC,GSTZ1
1,3-butadiene	CTD	ctd:C031763	0.04808	3	41	CDKN1A,EPHX1,SREBF1
Cytarabine	CTD	ctd:D003561	0.04808	10	598	CDKN1A,CRISPLD2,TP53I11,S100A4,S100A10,MTUS1,APLNR,CD44,LBH,GNB3
2-(4-morpholinyl)-8-phenyl-4H-1-benzopyran-4-one	CTD	ctd:C085911	0.04822	8	400	CDKN1A,SREBF1,ITGAM,ITGB2,TF,LGALS3,TFRC,HSPA5
iron center	Stitch	CID000029154	0.04833	4	90	RHOJ,TF,HADH,FHL2
Oxycodone	CTD	ctd:D010098	0.04833	5	153	CDKN1A,LCP1,ITGB2,LGALS3,HSPA5
NSC618487	Stitch	CID000005279	0.04931	13	933	CDKN1A,INHA,ACTG2,ITGAM,ITGB2,LGALS3,GSN,ADHFE1,CD14,CLU,CD44,C5AR1,ATP2A1
sodium bisulfite	Stitch	CID000024437	0.04944	5	154	RHOJ,NRP2,S100A4,CD44,CA4
retinoic acid; Up 200; 1uM; HL60; HT_HG-U133A	Broad Institute CMAP Up	6170_UP	0.04944	5	154	PHLDA1,NTSR1,ITGA6,ITGAM,ALOX5AP
